# Supplementary material for: Under-reporting of greenhouse gas emissions in U.S. cities
Source: Nat Commun. 2021 Feb 2;12:553. doi: 10.1038/s41467-020-20871-0 (PMC7854656; doi:10.1038/s41467-020-20871-0)
Supplement: Supplementary file 1 — Source Data [file 41467_2020_20871_MOESM1_ESM.zip]

Archive with 4 entries (4 files):
- Data.S2.xlsx
- __MACOSX/._Data.S2.xlsx
- Data.S1.csv
- __MACOSX/._Data.S1.csv
