# Supplementary material for: Under-reporting of greenhouse gas emissions in U.S. cities
Source: Nat Commun. 2021 Feb 2;12:553. doi: 10.1038/s41467-020-20871-0 (PMC7854656; doi:10.1038/s41467-020-20871-0)
Supplement: Supplementary file 1 — Source Data [file 41467_2020_20871_MOESM1_ESM.zip › Data.S2.xlsx]

## Sheet: for paper Table S3
City Name		SRI reported emissions (tCO2eq/yr)	SRI units	SRI year	SRI source	SRI source notes	SRI reported emissions (tCeq/yr)	SRI Airport emissions (tC/yr)	SRI CMV emissions (tC/yr)	SRI Commercial emissions (tC/yr)	SRI Electricity Production emissions (tC/yr)	SRI Industrial emissions (tC/yr)	SRI Nonroad emissions (tC/yr)	SRI Onroad emissions (tC/yr)	SRI Railroad emissions (tC/yr)	SRI Residential emissions (tC/yr)	SRI Total emissions aligned (tCeq/yr)	SRI alignment notes		Vulcan Total emissions (tC/yr)	Vulcan Airport emissions (tC/yr)	Vulcan CMV emissions (tC/yr)	Vulcan Cement emissions (tC/yr)	Vulcan Commercial emissions (tC/yr)	Vulcan Electricity Production emissions (tC/yr)	Vulcan Industrial emissions (tC/yr)	Vulcan Nonroad emissions (tC/yr)	Vulcan Onroad emissions (tCyr)	Vulcan Railroad emissions (tC/yr)	Vulcan Residential emissions (tC/yr)	Vulcan Total emissions aligned (tC/yr)	Vulcan alignment notes		Vulcan-SRI Airport relative difference (%)	Vulcan-SRI CMV relative difference (%)	Vulcan-SRI Commercial relative difference (%)	Vulcan-SRI Electricity Production relative difference (%)	Vulcan-SRI Industrial relative difference (%)	Vulcan-SRI Nonroad relative difference (%)	Vulcan-SRI Onroad relative difference (%)	Vulcan-SRI Railroad relative difference (%)	Vulcan-SRI Residential relative difference (%)	Vulcan-SRI Onroad absolute relative difference (%)	Vulcan-SRI Stationary sector relative difference (%)	Vulcan-SRI Stationary sector absolute relative difference (%)	Vulcan-SRI Other Transportation sector relative difference (%)	Vulcan-SRI Other Transportation sector absolute relative difference (%)	Vulcan-SRI all sectors absolute relative difference (%)	Vulcan-SRI Total difference (tC/yr)
Benicia, CA		3885770	tCO2eq	2010	https://www.google.com/url?sa=t&rct=j&q=&esrc=s&source=web&cd=2&ved=2ahUKEwipoLyu0qTnAhWaHzQIHTE2DxkQFjABegQIAxAB&url=https%3A%2F%2Fwww.ci.benicia.ca.us%2Fvertical%2Fsites%2F%257BF991A639-AAED-4E1A-9735-86EA195E2C8D%257D%2Fuploads%2F2010GHG-EmissionsInventory.pdf&usg=AOvVaw1nHStEhJQXiratbXMiLoxN	The reported value is the version of the stated inventory "with large emitters" included.	1.0604e+06			222683		872457	665.858	83365.9			306715	Pie chart on page 8 provides sectoral breakdown. Table on page 22 gives additional information for isolating sector/scope.		219073	0	3638.04	0	13924.6	47870.2	89253.7	1210.23	54568	931.254	7676.52	158957	Summed commercial, industrial, nonroad and onroad. Electricity production, railroad, CMV, nonroad and residential not included.				-0.733472			0.580328	-0.417562			0.417562	-0.733472	0.733472	0.580328	0.580328	0.577121	-147759
Flagstaff		1424562	tCO2eq	2015/2016	https://www.flagstaff.az.gov/3625/Greenhouse-Gas-Emissions-https://www.flagstaff.az.gov/DocumentCenter/View/54511	Includes transportation, natural gas, electricity, and waste.	388752			12945.5				194376		22042.3	229364	Removed the electricity and waste based on percentages from pie chart, page 2. The transportation may include nonroad because of the use of retail sales of gasoline and diesel (and, hence, accounting form emissions that may occur far - outside the city limits - from the point of sale). This is likely the source of difference with the scope 1 activity-based Vulcan estimate.		142133	5672.07	0	0	16115.3	0	6427.11	7284.07	92945.1	6555.07	7134.57	123479	Using 2015 Vulcan. Removed all sectors but the residential, commercial, onroad and nonroad.				0.218153				-0.639139		-1.02189	0.639139	-0.403102	0.403102			0.626392	-105885
Palo Alto		493643	tCO2eq	2015	https://www.cityofpaloalto.org/civicax/filebank/blobdload.aspx?BlobID=64462	The Palo Alto Earth Day Report 2018 with attachments that itemize the municipal operations and community inventory.	134711			36882.2				89862.1			126744	Attachment C, page 1 entries for natural gas consumption and the onroad emissions (will include both emission within and trips crossing boundary) which includes the city fleet entry. Only the onroad is directly compared on a sector-specific basis, though the NG consumption emissions are included in total used here.		119988	30610.1	0	0	11373.4	9.92382	5596.71	6118.69	48493.8	229.435	17556.2	83020.1	This is the sum of Vulcan commercial, industrial, residential, and onroad.				-0.0659848				-0.597998			0.597998	-0.0659848	0.0659848			0.332	-43724.2
Longmont, CO		1081173	tCO2eq	2016	https://www.google.com/url?sa=t&rct=j&q=&esrc=s&source=web&cd=2&ved=2ahUKEwiQ4rjB2JHoAhUhFTQIHe7QBjAQFjABegQICxAE&url=https%3A%2F%2Fwww.longmontcolorado.gov%2Fhome%2Fshowdocument%3Fid%3D22810&usg=AOvVaw242aoiMeIfzJ7dmA6k8WEx	2016 is outside the Vulcan timespan. Use Vulcan 2015 estimate for comparison. Perform sensitivity to this one year difference.	295044	39044.1		54182.8				47161.6	10		140399	Table 1, page 5 provides numerical entries. Only sector-specific comparable entries are in "Aviation", the two On-Road non-electric categories, and "Railways". The sum of commercial, residential, and industrial were combined as a residual estimate from the total and other categories. The total includes all entries other than the "Electricity", "On-Road Transportation from Electric Vehicles", "Sol…		126884	8164.25	0	0	7438.54	50.1654	7624.18	15000.9	58275.5	232.645	30098.2	111833	For 2015 estimate used. Electricity production and nonroad are removed from total.		-1.30824		-0.18163				0.210817	1.834		0.210817	-0.18163	0.18163	-1.292	1.292	0.883575	-28565.3
Madison, WI		4664689	tCO2eq	2014	https://www.google.com/url?sa=t&rct=j&q=&esrc=s&source=web&cd=3&ved=2ahUKEwjs2bPE4obnAhUWCTQIHbH9CsQQFjACegQIBRAC&url=http%3A%2F%2Fwww.repowermadison.org%2Fwp-content%2Fuploads%2F2017%2F05%2F2014GHG-Madison_Community-Final_Report.pdf&usg=AOvVaw2ORBV1_oyjaFyPKrhDNfHC	Adequate information to extract comparable categories to Vulcan	1.27296e+06	3913.28		107772		78339.5	4534.25	493620		87076.2	775255	Onroad values can be extracted from Table A4, page 38. Airport taken from Table A5, page 39: all aircraft entries except the "above 3000 feet". The ARI airborne entries are a resident proportion (50%) of total. Nonroad combines the "GSE" entries in Table A5, page 39 with "boats in Dane county" from Table A4, page 38 - consistent with Vulcan nonroad categorization. Residential, commercial and indu…		710597	15611.8	0	0	107380	75667.3	42570.7	58387.9	298229	604.197	112147	634326	Removed electricity production and railroad from the Vulcan total.		1.19831		-0.00364379		-0.591659	1.71175	-0.493506		0.251684	0.493506	-0.0414366	0.0414366	1.59016	1.59016	0.708426	-140929
Brisbane, CA		142843	tCO2eq	2010	https://www.google.com/url?sa=t&rct=j&q=&esrc=s&source=web&cd=2&ved=2ahUKEwjpzaSS7ZLoAhWLuZ4KHY1KBU4QFjABegQIBxAB&url=http%3A%2F%2Fbrisbaneca.org%2Fsites%2Fdefault%2Ffiles%2FAdopted%2520CAP%25209-17-15.pdf&usg=AOvVaw3Rjb0APQhekISyqW9tZX1X	Information adequate to extract comparable sectors to Vulcan	38980.8			1497.36		668.314	1810.64	28159.5	704.336	1085.84	33926	Residential, Commercial and industrial values from NG entries in Table 2.2, page 37. All Transportation values from Table 2.1, page 35. "Stationary sources" in Table2.2, page 37 assumed to be industrial and added to that category.		32211.3	0	3795.79	0	500.186	10.2656	1011.8	872.272	23758.8	637.441	1624.77	28405.3	Removed CMV and electricity production from the Vulcan total.				-0.35549			-0.699516	-0.169524	-0.0997102	0.397643	0.169524	-0.0359286	0.0359286	-0.499549	0.499549	0.344377	-5520.71
Somerville, MA		609565	tCO2eq	2014	https://www.google.com/url?sa=t&rct=j&q=&esrc=s&source=web&cd=1&cad=rja&uact=8&ved=2ahUKEwiv47KC65znAhUFsp4KHUSVAasQFjAAegQIARAB&url=https%3A%2F%2Fwww.somervillema.gov%2Fsites%2Fdefault%2Ffiles%2Fsomerville-greenhouse-gas-inventory-report.pdf&usg=AOvVaw1owoZaUfpOb84iLBI2S_gn	Information adequate to extract some comparable sectors to Vulcan.	166346			21629.4			84.5967	51213.7	5807.15	38938	117673	The individual sector values were drawn from percentage statements in text on page 10 and 11 along with the values presented in Table 1, page 14.		104506	11.6489	82.4049	0	29685.4	0	5063.23	7012.99	16936.3	241.52	45472.2	99348.4	Removed airport, elec prod, industrial and the CMV from the Vulcan total emissions				0.313981			1.95232	-1.00594	-1.84028	0.154821	1.00594	0.214996	0.214996	-1.50441	1.50441	1.05347	-18324.5
Austin, TX		13700000	tCO2eq	2013	http://austintexas.gov/sites/default/files/files/2013_Community_Inventory.pdf; Austin.2013_Community_Inventory.pdf	The summary document online did not contain reference to emissions scopes. Little explanation regarding methods. However, the onroad sector can be directly compared. Other sectors do not have adequate information to perform comparison to Vulcan.	3.73863e+06							1.34591e+06			1.34591e+06	The transportation sector is the total supplied on page 1 multiplied buy the percentage value shown on page 1 pie chart.		2.08164e+06	39445.3	0	0	141422	328590	226613	123307	1.07806e+06	1781.96	142419	1.24259e+06	This is the Vulcan sum of onroad, nonroad, airport, and railroad. It is not entirely clear if Austin included the nonroad, airport, or railroad sectors as they refer broadly to "transportation and mobile sources". However, that phrasing does imply more than just the onroad sector.								-0.0798251			0.0798251					0.0798251	-103314
Seattle		5724000	tCO2eq	2014	https://www.google.com/url?sa=t&rct=j&q=&esrc=s&source=web&cd=1&ved=2ahUKEwjx9sKbzMPmAhVJvJ4KHWE1B_cQFjAAegQIARAC&url=https%3A%2F%2Fwww.seattle.gov%2FDocuments%2FDepartments%2FOSE%2FClimateDocs%2F2016_SEA_GHG_Inventory_FINAL.pdf&usg=AOvVaw01Qj2jFpfxkK0QSjbeKagc	Includes scope 2 electricity, and a fairly complete inventory beyond that.	1.56204e+06	292268	48574.9	198939		60309.2	43001.3	537325	9005.45	131534	1.32096e+06	Included all sectors except the scope 2 electricity and waste		1.34556e+06	40914.9	98098.8	73728.3	174845	21314.3	34874.5	103528	625532	3887.22	168837	1.25052e+06	Removed electricity production from the Vulcan total		-1.5088	0.675294	-0.128916		-0.534436	0.826141	0.151706	-0.793975	0.24838	0.151706	-0.0317805	0.0317805	-0.458079	0.458079	0.608456	-70438.7
San Francisco		4400000	tCO2eq	2015	San Francisco.2015_community_inventory_report.pdf: https://www.google.com/url?sa=t&rct=j&q=&esrc=s&source=web&cd=4&cad=rja&uact=8&ved=2ahUKEwjnlriVusLmAhUEHTQIHRXFCqsQFjADegQIAhAC&url=https%3A%2F%2Fsfenvironment.org%2Fsites%2Fdefault%2Ffiles%2Ffliers%2Ffiles%2Fsfe_cc_2016_community_inventory_report_2.pdf&usg=AOvVaw128hMQvjshe9G877PCf9pc, spreadsheet: https://data.sfgov.org/Energy-and-Environment/…	Documentation is limited, but there is enough information to isolate a few comparable categories/sectors	1.20073e+06			148971				529803		168610	847384	Adjusted total residential and commercial/industrial according to the numbers and description provided on pages 8 and 10 and footnote 4. fossil fuel componenet of transportation uses numbers and text from page 12. All was considered onroad given the description provided.		1.01053e+06	79.595	104101	0	94559	21784.9	65872	58809.8	439199	4681.29	221440	821071	Removed electricity production, airport, CMV, Nonroad, and Railroad from Vulcan total. Left industrial emissions in. Hence, the total was the sum of commercial/industrial, residential, and the transportation (onroad) emissions.				0.0740802				-0.187005		0.27089	0.187005	-0.00499152	0.00499152			0.177325	-26313.4
Rochester, NY		2800000	tCO2eq	2014	https://www.cityofrochester.gov/WorkArea/DownloadAsset.aspx?id=21474840012	A total inventory for 2014. Breakouts had to be deduced from given information. Could isolate a few sectors. See pages 21, 50, and 52	764099	53486.9		96894.8		242038		117617		114342	624378	Airport calculated as the 7% of total provided in Figure 11, page 21. Residential non-electricity (NG) provided in Figure 20, page 50. Onroad from figure 14, page 21. Commercial NG emissions calculated from the total NG (figure 14, page 21) minus the residential NG, further adjusted as the share of commercial to commercial+industrial from figure 21, page 52. Industrial calculated as commercial (u…		922099	35348	28.2665	0	88637.1	263496	191855	32535.8	162830	2601.46	144768	623438	Removed the CMV, Elec Prod, Railroad, and Nonroad from the Vulcan total.		-0.408374		-0.0890166		-0.231315		0.32244		0.234849	0.32244	-0.063776	0.063776	-0.408374	0.408374	0.257199	-939.916
Detroit		10629772	tCO2eq	2012	https://detroitenvironmentaljustice.org/wp-content/uploads/2017/10/11-2014-city-of-Detroit-GHG-Inventory-Report-1.pdf	Detailed inventory document allowing for a number of comparable categories/sectors.	2.90079e+06			112260		64947.3		879472		313506	1.37019e+06	This scope 1 data is noted Information isolating comparable categories/sectors provided in table 15, page 81. Aligned total sums the comparable categories/sectors.		1.5983e+06	9548.45	1969.18	0	219750	110381	126545	88181.7	659982	2054.52	379886	1.38813e+06	Removed electricity, airport, nonroad, and railroad from the Vulcan total.				0.647507		0.643345		-0.285154		0.191466	0.285154	0.386998	0.386998			0.441868	17946.4
Richmond, VA		2850609	tCO2eq	2015	http://www.richmondgov.com/Sustainability/Reports.aspx	Combination of two reports: the 2008 baseline emission report and the annual progress report for 2017 (which gives the 2015 emission values). The first report provides methodology and percentage shares for scope 1 isolation. They perform a govt operations inventory and a community inventory with the latter values subsuming the former.	777910			101806		28952.9		184414		63048.9	378222	We have used the proportions in the 2008 report of the fuels other than electricity out of the sector totals from the 2017 table. Commercial sector NG consumption calculated as percentage from page 44 (2008 report) and total commercial emissions from last table of 2017 report. Industrial uses same method as commercial. Residential uses same method with percentage from page 43 (2008 report) and la…		836493	60.1638	2247.09	0	61330.1	431514	36155	17185.3	240073	11	45273.4	385475	Vulcan total with airport, CMV, Elctricity production, nonroad and railroad removed.				-0.496223		0.221236		0.262243		-0.328195	0.262243	-0.303353	0.303353			0.326974	7253.21
Iowa City		987735	tCO2eq	2015	https://www.google.com/url?sa=t&rct=j&q=&esrc=s&source=web&cd=2&ved=2ahUKEwjDzamkqIfnAhVoJzQIHW0cDuUQFjABegQIAhAB&url=https%3A%2F%2Fwww8.iowa-city.org%2Fweblink%2F0%2Fedoc%2F1587170%2FICGreenhouseGasUpdate-2017.pdf&usg=AOvVaw1LKm5VQ4acq-8SOG1-BZFF	Documentation adequate to isolate a total comparable to an aligned Vulcan total.	269545										110689	Removed all of the noted electricity emissions on page 9 figure 8. Removed all of the waste, same page/figure. Assume that all coal is related to the single powerplant (description page 19). Because the facility is a mix of biogenic and coal without any information on mix, it cannot be compared to Vulcan.		176743	4100.09	0	0	35065.8	50456.3	18853.2	8473.16	33840.9	70.8232	25882.8	113643	Removed electricity production, airport, nonroad, and railroad from Vulcan total.																	2953.93
Phoenix		16148539	tCO2eq	2012	Phoenix.2012.Community GHG FINAL Executive Summary Report.pdf	Information adequate to extract some comparable sectors to Vulcan.	4.40682e+06	184966		77986.7		2707.37	707644	1.55224e+06	6441.08	307759	2.83974e+06	Aviation, onroad, nonroad, and railroad values from Figure 18, page 33. Residential, commercial, and industrial values from figure 15, page 30. Industrial uses the "Manufacturing" value from figure 15.		3.16137e+06	142761	0	0	124413	235778	290986	352611	1.90924e+06	2115.67	103464	2.92559e+06	Removed electricity production from Vulcan total.		-0.257567		0.458756		1.96313	-0.669713	0.206269	-1.011	-0.993596	0.206269	0.287463	0.287463	-0.575085	0.575085	0.794289	85843.7
Burlington, VT		422513	tCO2eq	2013	https://www.burlingtonvt.gov/sites/default/files/u268/City%20of%20Burlington%20Emission%20Summary%20and%20Trends.pdf	Limited information in document. Cannot provide sector-specific comparison but can isolate a comparable total.	115301										91997.3	Sum of the total NG consumption and the transportation total (which is, in turn, a sum of the community, government vehicles, and airport emissions).		95999.7	0	487.247	0	35312.6	782.206	8043.88	4475.56	22951	35.8056	23911.4	95217.5	removed elec prod.																	3220.24
Oakland, CA		2497088	tCO2eq	2015	https://www.oaklandca.gov/documents/oakland-2018-greenhouse-gas-emissions-inventory-report	The documentation provides a good inventory that includes both a community and local govt inventory information	681437	22715.8	18499.9	51757.1				370934	7217.73	77103.6	548228	All values retrieved from entries on page 19. Values represent a sum of the community and local government emissions. No electricity entries are included.		639847	63.676	65137.7	0	24202.7	6530.1	40646.8	23927.7	386467	3577.36	89293.5	568742	Removed electricity production, industrial and nonroad from Vulcan total.		-1.98882	1.11523	-0.7255				0.0410173	-0.674449	0.146516	0.0410173	-0.126792	0.126792	0.347153	0.347153	0.803417	20514.1
Hayward		1118560	tCO2eq	2010	https://www.hayward-ca.gov/sites/default/files/2013-04%20HayGPU_background%20rpt%20GHGEmissions_2013-04-25.pdf	Adequate information to isolate specific categories/sectors for comparison.	305247	22850		23270.4				168259		28142.3	242522	Sector-specific scope 1 isolated from information provided in table on page 7.4-8. Airport emissions taken as the residual of the total transportation in table 7.4-5 and onroad from table on page 7.4-8		266710	12879.2	1008.75	0	8138.27	59.2327	12528.3	11133.8	185292	1063.85	34606.4	254508	Removed CMV, electricity production, and nonroad from Vulcan total.		-0.558145		-0.118524				0.0963554		0.20603	0.0963554	0.0723668	0.0723668	-0.558145	0.558145	0.244764	11986.2
Houston		20166089	tCO2eq	2014	http://greenhoustontx.gov/climateactionplan/resources.html	Detailed inventory that allows for sector-specific comparisons to Vulcan results. Output of CIRIS model provided.	5.50317e+06	178.472		149799	114426	318127		4.34796e+06	56611.8	305889	5.293e+06	Sector-specific values taken directly from the CIRIS output table provided in inventory documentation. Rare instance in which scope 1 electricity production was provided.		6.21242e+06	179096	143410	0	311228	253504	655256	501018	3.75144e+06	22604.4	394863	5.56799e+06	Removed nonroad and CMV from the Vulcan total.		1.99602		0.700301	0.756002	0.692696		-0.147302	-0.858599	0.25394	0.147302	0.58057	0.58057	1.1212	1.1212	0.774809	274993
Eugene, OR		1591440	tCO2eq	2015	Eugene-Community_GHG_Inventory_Report-CY2010_15-FINAL_201702231556494417.pdf	Inventory is detailed enough to separate comparable categories/sectors to Vulcan.	434292			54944.5				134489		21266	210700	Comparable scope 1 categories are provided in Figure 5, page 5. Only NG and other fuels in addition to the transportation gasoline and diesel are used for comparison. Commercial and Industrial are combined into one category. Transportation includes onroad and nonroad (text, page 4).		224486	43.2947	0	0	23189	1541.06	46624.8	15617.3	127205	140.498	10125	222761	removed electricity production, airport, railroad				0.238371				0.0600957		-0.709822	0.0600957	-0.783322	0.783322			0.336096	12061
Portland, OR		7695000	tCO2eq	2013	https://beta.portland.gov/sites/default/files/2019-07/cap-summary-june30-2015_web.pdf	Information is limited but sufficient to generate comparable categories/sectors.	2.09991e+06			199071		142122		772286		162785	1.28094e+06	Page 31 of report indicates that electricity is 38% and waste is 1%. Page 154 say that air, rail and shipping have been excluded from transportation. Hence, transportation considered only onroad and nonroad (transportation total on page 32. For sectors, took the share of NG/fuel oil/propane/station gas and shared it to the three building sectors (commercial, residential, industrial) using shares …		1.42357e+06	47989.9	5511.75	0	128970	0	236583	119904	709183	7198.54	168233	1.36287e+06	Included onroad, nonroad, residential, commercial, and industrial sectors in total.				-0.427396		0.498865		0.0709414		0.0329172	0.0709414	0.057446	0.057446			0.25753	81929.4
Raleigh, NC		3079660	tCO2eq	2014	https://www.google.com/url?sa=t&rct=j&q=&esrc=s&source=web&cd=5&ved=2ahUKEwj5t_S185znAhUGj54KHaWIAHoQFjAEegQIAxAB&url=https%3A%2F%2Fwww.raleighnc.gov%2Fcontent%2FAdminServSustain%2FDocuments%2FGreenhouseGasEmissionsUpdateReport.pdf&usg=AOvVaw18iNRNvl_Ot0rdQPsHn8BU	Scope 1 emissions in multiple sectors are provided for direct comparison to Vulcan.	840416			75853.5		38861	56239.1	576969		88052.3	835975	Scope 1 emission available in Table 1, page 11 of report. Stationary and Transportation emissions used for Vulcan comparison.		893971	197.583	0	0	105114	170.48	77030.8	62187.7	578205	1190.38	69874.2	892412	Included onroad, nonroad, residential, commercial, and industrial sectors in total.				0.323381		0.658715	0.100461	0.00214022		-0.230209	0.00214022	0.216596	0.216596	0.100461	0.100461	0.262981	56437.3
Philadelphia		1.23976e+07	tCO2eq	2012	https://www.google.com/url?sa=t&rct=j&q=&esrc=s&source=web&cd=1&ved=2ahUKEwiXjrmijLfmAhXBrZ4KHcqlCJ4QFjAAegQIAxAC&url=https%3A%2F%2Fwww.phila.gov%2Fmedia%2F20160502150557%2F2013-Municipal-Greenhouse-Gas-Emissions-Inventory.pdf&usg=AOvVaw0wxxuPuIEFoBc-ylbMvE70	Values taken directly from supplied spreadsheet.	3.38321e+06			1.29152e+06			103279	887031		524616	2.80645e+06	Commercial and industrial are combined in SRI entries. The natural gas burned in water treatment and wastewater treatment included in commercial & industrial.		3.93884e+06	104024	281279	0	351512	333049	1.19878e+06	168473	848997	2050.75	650680	3.21844e+06	Removed electricity production, airport, CMV, and railroad from Vulcan total.				0.182116			0.479806	-0.0438167		0.214523	0.0438167	-0.577609	0.577609	0.479806	0.479806	0.230065	411994
Kansas City, MO		4.373e+06	tCO2eq	2013	https://data.kcmo.org/Sustainability/Community-Greenhouse-Gas-Inventory-Data/njyf-fmur/data	2013 has the most data. Spreadsheet supplied and total using the reported numbers for "Scope 1 - direct emissions"	1.19336e+06	38860.4		86575.6		88734.4		740208		205692	1.16007e+06	Values taken from spreadsheet directly		2.53956e+06	38251.7	355.145	0	127362	1.07566e+06	216050	103291	762218	22664.3	193710	1.33795e+06	Removed electricity production, railroad, and nonroad from Vulcan total.		-0.0157878		0.381291		0.835446		0.0292994		-0.0599982	0.0292994	0.340085	0.340085	-0.0157878	0.0157878	0.264364	177876
Boston		6736651	tCO2eq	2014	https://data.boston.gov/dataset/greenhouse-gas-emissions/resource/bd8dd4bb-867e-4ca2-b6c7-6c3bd9e6c290; https://www.boston.gov/departments/environment/bostons-carbon-emissions	Spreadsheet provided allows for direct comparison of a few categories/sectors. Complications occur in transportation.	1.83838e+06			456434				448076		238619	1.17101e+06	Combined commercial and industrial is reported. Commercial/industrial Fuels used for comparison include fuel oil, natural gas and steam (in-city facilities devoted to steam production: fuel mix unknown). Onroad available and residential available. Onroad includes "BPS buses", "other municipal fleets", "Vehicle fuel". MBTA and Massport sources are provided and they are a mixture of rail, bus, subw…		1.57328e+06	80666.4	112940	0	359643	115148	236327	120301	299913	3661.83	244678	1.37746e+06	Removed elec production and airport (the Massport reporting in the SRI clearly does not include aircraft activitiy) from the Vulcan total. Nonroad remains as the combination of MBTA and Massport reporting in the SRI reflect nonroad categorization. Railroad is also left in for similar reasons.				0.265176				-0.396163		0.0250739	0.396163	0.189614	0.189614			0.228804	206457
New York City		52042164	tCO2eq	2015	https://nyc-ghg-inventory.cusp.nyu.edu/	New York city has a detailed spreadsheet from which comparable categories/sectors can be retrieved.	1.42019e+07	721.255	18865.3	2.00941e+06		488238		4.04803e+06	4028.17	3.42671e+06	9.99599e+06	Included all fossil fuel sources. Only CO2 sources included. This eliminated landfill methane and wastewater treatment methane and N2O. There is no nonroad category.		1.6772e+07	409634	321849	0	2.78401e+06	3.81468e+06	190266	899963	4.43375e+06	863.937	3.91702e+06	1.20574e+07	Removed nonroad and electricity production from Vulcan total.		1.99297	1.77852	0.323195		-0.878322		0.0909548	-1.29361	0.133533	0.0909548	0.150901	0.150901	1.87505	1.87505	0.866249	2.06141e+06
Pittsburgh		4784102	tCO2eq	2013	https://apps.pittsburghpa.gov/redtail/images/7101_Pittsburgh_Climate_Action_Plan_3.0.pdf	Information is limited but sufficient to generate comparable categories/sectors.	1.30555e+06			130555		26111.4		234998		169721	561385	Total from summation of values in chart 2, page 19. Shares to buildings from chart 6, page 30. Transportation assumed to be CMV, onroad, and nonroad (text page 41).		692719	179.632	19237.3	0	161702	11039.9	68882.1	39556.9	197819	3214.03	191088	678285	Removed airport, elec prod, and railroad from Vulcan total.				0.21315		0.900512		0.0879363		0.118422	0.0879363	0.254736	0.254736			0.33001	116901
New Orleans		4657791	tCO2eq	2007	https://www.google.com/url?sa=t&rct=j&q=&esrc=s&source=web&cd=1&cad=rja&uact=8&ved=2ahUKEwjpoL2-5qroAhXOop4KHeLEAR4QFjAAegQIBBAB&url=https%3A%2F%2Fwww.nola.gov%2Fgetattachment%2F7aeaa7e4-7489-48f0-ac7b-4406c0926e79%2FAppendix-Ch-13-City-of-New-Orleans-Carbon-Footprin%2F&usg=AOvVaw1r6w_VYRvJHSxJ4UCCk8bc	SRI is for 2007. Compared to Vulcan 2010. Sensitivity test performed for this comparison. SRI did the community and government separately and hence, the categories/sectors were summed.	1.27108e+06			39460.1		29196.2		521262		52388.6	642307	Community sector values from page 18, modified by NG share. Government value on page 22-23.		1.31956e+06	10590.1	129899	0	48508.2	332070	247206	48960.9	395023	3819.73	103481	794218	Removed electricity production, nonroad, CMV, airport, and railroad from Vulcan total.				0.205711		1.57748		-0.275547		0.655578	0.275547	1.06931	1.06931			0.67858	151910
Chicago		32651379	tCO2eq	2015	https://www.chicago.gov/content/dam/city/progs/env/GHG_Inventory/CityofChicago_2015_GHG_Emissions_Inventory_Report.pdf	A detailed inventory with sufficient detail to generate all scope 1 sectors except scope 1 electricity production.	8.91032e+06	423513	1191.45	736635		213330	272315	1.39177e+06	29870.5	1.43655e+06	4.51859e+06	The scope 1 data comes from table 3, page 12. Fugitive and waste have been removed.		5.73647e+06	284197	1326.18	0	931697	45957.7	735535	594642	1.62153e+06	56357.3	1.46523e+06	5.69051e+06	Electricity production was removed from Vulcan total.		-0.393709	0.107028	0.233841		1.10069	0.743584	0.152497	0.614343	0.0197678	0.152497	0.270321	0.270321	0.252052	0.252052	0.420683	1.17192e+06
District of Columbia		7.95092e+06	tCO2eq	2015	https://doee.dc.gov/service/greenhouse-gas-inventories	Spreadsheet supplied with adequate information to extract comparable values.	2.16975e+06			237341				411510		213175	862026	A spreadsheet exists with a fairly clear identification of sectors except for the lumping of "non-residential" which is assumed to be only commercial give text of main document.		1.22458e+06	245.434	1180.24	0	280945	24835.2	6017.79	80722.1	603370	2762.52	224502	1.10882e+06	Removed electricity production, airport, nonroad, CMV, industrial, and railroad from Vulcan total.				0.168262				0.378094		0.0517605	0.378094	0.114923	0.114923			0.199372	246791
Tucson		6799386	tCO2eq	2014	https://www.google.com/url?sa=t&rct=j&q=&esrc=s&source=web&cd=1&ved=2ahUKEwjc4ZnBzcPmAhVgHzQIHT4eDY4QFjAAegQICRAC&url=http%3A%2F%2Fwww.pagregion.com%2Fdocuments%2Fpagghgei2017.pdf&usg=AOvVaw2Kcuj9cC8hZ2gzeejPc_qC	Inventory isolates comparable categories/sectors to Vulcan.	1.8555e+06			69335.7		2430.11	74666.7	483050		48630.8	678113	Residential, commercial, industrial, nonroad, and onroad are provided in Table 3, page 26.		1.07914e+06	68.8243	0	0	96094	196798	0	70166.6	636432	6888.44	72688.8	875382	Removed airport, CMV, electricity production, and railroad from Vulcan total.				0.3235			-0.0621414	0.274025		0.396605	0.274025	0.334645	0.334645	0.235515	0.235515	0.264068	197269
Minneapolis		4779193	tCO2eq	2014	http://www.minneapolismn.gov/sustainability/climate-action-goals/ghg-emissions, http://www.minneapolismn.gov/www/groups/public/@citycoordinator/documents/webcontent/wcmsp-220439.png	Limited information. Table at rear of report offers some information.	1.30421e+06			475468				306951			782419	Emissions from electricity, solid waste, and wastewater are subtracted from total. This leaves total natural gas (which includes all buildings as defined in the main text) and on-road transportation. Only the latter can be compared at sector-level.		1.29209e+06	23.5759	1032	0	308752	214797	91847	52697.8	386364	5230.13	231342	1.0183e+06	Removed electricity produnction, airport, CMV, nonroad and railroad from Vulcan total.				0.282593				0.229083			0.229083	0.282593	0.282593			0.255838	235886
Atlanta, GA		9600000	tCO2eq	2010	Atlanta.reducing_ghg_emissions_atl.for.2010.pdf;https://www.google.com/url?sa=t&rct=j&q=&esrc=s&source=web&cd=1&cad=rja&uact=8&ved=2ahUKEwjdirO0oInnAhUVoZ4KHSlxAMAQFjAAegQIAxAB&url=https%3A%2F%2Fwww2.isye.gatech.edu%2F~vthomas%2Freducing_ghg_emissions_atl.pdf&usg=AOvVaw1tzZIQWwukFinfxW-7VOAf	Limited inventory and documentation. Only onroad and a limited total amount are comparable to Vulcan.	2.61977e+06			201940				654942			856883	Only including the total natural gas and transportation fuels from Table 4, page 18. There is additional information about jet fuel (page 23) but it relates to airport outside city limits and hence, not comparable to Vulcan airport. Transportation used a VMT-based approach and applied to onroad travel only.		1.19554e+06	145.344	0	0	143775	19.8568	23706.1	65961.7	795942	11981.9	154006	1.11743e+06	Removed, electricity production, airport, nonroad, and railroad from Vulcan total.				0.456784				0.194364			0.194364	0.456784	0.456784			0.325574	260547
San Antonio, TX		1.82816e+07	tCO2eq	2015	http://saclimateready.org/wp-content/uploads/2018/09/SA-Greenhouse-Gas-Inventory_FINAL_08.28.18.pdf	A slide deck with adequate information from charts to generate comparable categories/sectors to Vulcan.	4.98891e+06		69.5844	186833		12544.7	168459	1.74115e+06		114631	2.22368e+06	2015 values were extracted by scaling the sector-specific 2016 values (slides 16 and 18) with the ratio of 2016 to 2015 total (2015 total was a straight-line interpolation of 2014 and 2016).		3.83229e+06	93244.2	0	175014	240725	641366	637239	131425	1.72951e+06	8832.7	174934	2.91384e+06	Removed electricity production, nonroad, airport, cement, and rail from Vulcan total. Emissions from 2015.				0.252092		1.92278	-0.246991	-0.0067043		0.416511	0.0067043	1.08111	1.08111	-0.247397	0.247397	0.519617	690152
St. Louis		7219170	tCO2eq	2015	https://www.stlouis-mo.gov/government/departments/planning/sustainability/documents/2015-greenhouse-gas-emissions-inventory-report.cfm	Sufficient information provided to quantify several comparable categories/sectors	1.97006e+06		145.179	149294		96301.4	814.584	395824	875.712	131072	774326	Sector totals come from text supplied on pages 17 & 18. small amount of fuels such as kerosene, distillate, propane were included. Airport building estimate include with commercial. Airport vehicle fleet and transit vehicles classified as nonroad.		1.13267e+06	163.553	11972.5	0	130754	79805	215704	26805.3	521480	9449.74	136533	1.02589e+06	Removed electricity production, nonroad, and airport from Vulcan total. Removed airport since their airport wasn't the aircraft but had elements allocated to nonroad and commercial buildings. Nonroad was removed as it did not appear to be a complete estimate.			1.95208	-0.132404		0.765388		0.273969	1.66076	0.0408165	0.273969	0.247364	0.247364	1.81805	1.81805	0.804235	251567
Denver, CO		1.27614e+07	tCO2eq	2014	https://www.denvergov.org/opendata/dataset/greenhouse-gas-inventories, and they indicate they are using the Ramaswami et al., 2008 EST result.	Spreadsheet supplied with comparable categories/sectors.	3.4825e+06	228848		339291				669458		215236	1.45283e+06	Included NG in residential and commercial & industrial sectors, all surface transportation (gasoline and diesel), and airline travel. Assuming surface transportation includes onroad and nonroad only.		1.98776e+06	126490	0	0	151008	43906.9	378289	232110	757012	6007.98	292936	1.93784e+06	Removed electricity production and railroad from the Vulcan total.		-0.576122		0.437503				0.385466		0.305802	0.385466	-0.221506	0.221506	-0.576122	0.576122	0.426223	485009
Indianapolis		14597417	tCO2eq	2013	2 documents: 1) INDY GHG Community Inventory Report FINAL.pdf received from Matt Mosier, December 12, 2019; 2) The Thrive Report - https://www.thriveindianapolis.com/. The thrive report has information on emissions in 2016 but with little specificity.	Information limited by some comparable categories/sectors can be estimated from charts provided in document.	3.98353e+06	136446		177380		136446		1.1597e+06		286537	1.95537e+06	Started with total on page 4 of GHG report. Removed all of the electricity - estimated by looking at chart on page 5 to be 7400000 tCO2eq in 2013 and the waste category from Table 3, page 4. Sector values from charts on page 7.		4.00609e+06	47531	0	0	263762	1.37442e+06	214228	178563	1.60068e+06	18317.1	308584	2.63167e+06	Removed electricity production from Vulcan total.		-0.966589		0.391628		0.443614		0.431388		0.0740935	0.431388	0.268521	0.268521	-0.966589	0.966589	0.461463	676296
Salt Lake City		4750000	tCO2eq	2009	https://www.google.com/url?sa=t&rct=j&q=&esrc=s&source=web&cd=2&ved=2ahUKEwiy56Wi-6noAhWFvp4KHT8KAkIQFjABegQIChAD&url=http%3A%2F%2Fwww.slcdocs.com%2Fslcgreen%2FSLC%2520Community%2520Carbon%2520Footprint%2520Report%2520(2).pdf&usg=AOvVaw3yOQPp41jYhiDK5ZO43lx1	Information provided is limited but allows for a calculation of commercial, industrial and residential non-electricity emissions and airport, onroad, and nonroad using charts and text.	1.29624e+06	85961.1		230731			24560.3	198393		82959.3	622604	Using the sum of my calculated scope1 not the scope 1 they indicate (through a percentage). They call all airport scope 3.		970478	72534.4	0	0	42700.4	98794	267417	79635	297112	6650.67	105635	865033	Have removed electricity production and railroad		-0.169428		0.293564			1.05714	0.398459		0.240467	0.398459	0.279836	0.279836	-0.169428	0.169428	0.431812	242429
Columbus, OH		5340446	tCO2eq	2017	https://www.google.com/url?sa=t&rct=j&q=&esrc=s&source=web&cd=1&ved=2ahUKEwi6stH5vrnmAhXDLH0KHf_AACwQFjAAegQIBhAC&url=https%3A%2F%2Fwww.columbus.gov%2FWorkArea%2FDownloadAsset.aspx%3Fid%3D2147510446&usg=AOvVaw00ep3AiCN3Gq7UxOZV4z61	Limited sector-specific information but value for a total scope 1. Transportation summed category is included. Reporting for the year 2017 so included in sensitivity test. Compared to Vulcan year 2015	1.45737e+06							920541			1.45737e+06	Page 15 provides the transportation total and the scope 1 total.		2.08219e+06	36658.5	0	0	291330	24369.6	139632	142183	1.111e+06	11723.2	325292	2.05782e+06	Removed electricity production from the Vulcan total.								0.342941			0.342941					0.342941	600453
Arlington, VA		2403295	tCO2eq	2012	Arlington.2012-ArCo-Community-Report-Final.pdf	Limited information at the sector-specific level other than the onroad sector	655841			71786.8				219224			306665	Building emissions from Table 1.2, page 7. Transportation emissions taken from Table 3.1 page 16 with the metrorail removed. The non-county government emissions are included (except electricity) from Table 5.2, page 32.... this includes airport service equipment.		588994	32179.5	0	0	45527.1	0	56655.1	31226.3	382035	2508.93	38862.5	466424	Removed electricity production, nonroad, railroad, airport, industrial. The SRI buildings likely did not include any industrial buildings - just residential and commercial.				0.161391				0.541569			0.541569	0.161391	0.161391			0.35148	159759
Dallas		17631948	tCO2eq	2010	http://greendallas.net/wp-content/uploads/2015/12/GHG_EmissionsReport_Final2012.pdf	Very limited documentation. The City operations and community SRI were reported separately and must be summed to achieve total. Sector composition unclear.	4.81163e+06							1.10364e+06			1.71967e+06	From total sum of city operations and community-wide, subtract all electricity-source emissions, waste-source emissions. Nonroad and railroad are included (page 2 and use of statewide fuel consumption). Assume that industrial is included but airport is not (no jet fuel category).		2.97278e+06	43991.5	0	0	306936	181146	305730	185562	1.75162e+06	4882.58	192912	2.74765e+06	Removed electricity production and airport from Vulcan total.								0.548234			0.548234					0.548234	1.02798e+06
Baltimore		7579144	tCO2eq	2010	https://www.baltimoresustainability.org/wp-content/uploads/2015/12/BaltimoreClimateActionPlan.pdf	Document sufficient to estimate total and some category/sector comparison to Vulcan.	2.06829e+06		745.542	183213		172474		309044		290852	956328	Values taken from page 17, Table 2. Metro light rail is electric so not included.		1.78703e+06	1658.73	422987	0	262704	115800	183275	26547.8	510013	3632.23	260414	1.64105e+06	Removed airport, electricity production, nonroad, and railroad from Vulcan total.			1.99296	0.356527		0.060727		0.490733		-0.110428	0.490733	0.0884818	0.0884818	1.99302	1.99302	0.602275	684724
Los Angeles		37589170	tCO2	2013	https://data.lacity.org/A-Livable-and-Sustainable-City/2017-Community-Wide-Greenhouse-Gas-Emissions/kkrh-b4e3/data	Detailed spreadsheet supplied allowing for category/sector comparison to Vulcan.	1.02578e+07	264211	44606.5	395832	292545	1.29497e+06	34563.2	1.26701e+06	12301.2	733851	4.33989e+06	Used all scope 1 categories.		7.47751e+06	229593	226710	0	612122	735710	1.33535e+06	343943	3.26942e+06	20996.8	703664	7.47751e+06	no adjustment made		-0.14021	1.34237	0.429168	0.861973	0.0307051	1.63474	0.882816	0.522291	-0.0419991	0.882816	0.219412	0.219412	0.791149	0.791149	0.65403	3.13763e+06
Providence, RI		2574360	tCO2eq	2015	https://www.google.com/url?sa=t&rct=j&q=&esrc=s&source=web&cd=1&ved=2ahUKEwiyo_KExJvnAhULs54KHdPMB28QFjAAegQIAhAB&url=http%3A%2F%2Fwww.providenceri.gov%2Fwp-content%2Fuploads%2F2019%2F01%2FProvidence-Citywide-GHG-Inventory_9.25.2019-1.pdf&usg=AOvVaw1iDV38c6trr0Kf-XTgE4Ja	Sufficient documentation to generate comparable Categories/Sectors to Vulcan.	702524	9.82413	7087.56	104175	242748	3456.77	3168.01	133876	72.3165	92605.3	587200	Extracted only the fossil fuel, scope 1 values from chart/table entries pages 4-7.		1.07573e+06	12.6809	8522.44	0	298936	269095	256158	14669.6	123977	77.9928	104286	1.07573e+06	no adjustment made to Vulcan output.		0.245982	0.183803	0.966286	0.102947	1.94674	1.28959	-0.0767841	0.0755285	0.118648	0.0767841	1.06825	1.06825	1.27815	1.27815	0.556256	488534
Boulder, CO		1712192	tCO2eq	2012	https://bouldercolorado.gov/links/fetch/46601	Sufficient documentation to generate comparable categories/sectors to Vulcan.	467244	170.831		53659.9				115677		27141.1	196649	same as 2015		446327	28.3105	0	0	16652.5	7143.26	292046	14255.1	74830.2	267.942	41103.9	424928	Removed electricity production and nonroad from Vulcan total.		-1.43135		1.40766				-0.428822	2	0.409197	0.428822	1.24942	1.24942			1.06142	228280
Cleveland		8.54456e+06	tCO2	2015	https://d3n8a8pro7vhmx.cloudfront.net/sustainablecleveland/pages/56/attachments/original/1573224970/City_of_Cleveland_-_Inventory_Report_EXT_2010-2017.xlsx?1573224970	Spreadsheet supplied with detailed entries allowing for sector-specific comparison to Vulcan.	2.33175e+06	58178.8	63622.7	155338	16837.3	1.38577e+06		420123	0	231873	2.31491e+06	Entries taken directly from supplied spreadsheet. Removed the electricity production value since is includes a single powerplant.		6.19158e+06	46124	124.017	0	213813	77185.8	5.13777e+06	91393.3	355155	10776.2	259233	6.11439e+06	Removed elec prod because of potential discrepancy where they included one facility. Removed railroad because they don't have a non-electric amount at all.		-0.231149	0.359605	0.316806	1.28369	1.15029		-0.167598		0.11142	0.167598	1.03953	1.03953	-0.724474	0.724474	0.517224	3.79948e+06
Blacksburg, VA		363365	tCO2	2012	https://www.blacksburg.gov/departments/departments-l-z/sustainability/climate-protection/climate-action-plan-and-supporting-documents	Spreadsheet supplied with detail on category/sectors sufficient to compare to Vulcan.	99159.6			3218.77		5134.34		19723.1		4632.01	32708.2	Includes NG and other petrol fuels in the residential, commercial and industrial sectors plus "public authority". It includes onroad, energy use in waste and transport in waste (included with onroad). There is no nonroad, railroad, or airport.		164440	3448.9	0	0	109308	17658.1	1153.65	5745.69	20529.3	0	6597.01	137588	Removed electricity production, airport, CMV, railroad, and nonroad				1.88558		-1.26613		0.0400575		0.349987	0.0400575	1.60059	1.60059			0.70835	104880
Torrance		1563394	tCO2eq	2012	https://www.google.com/url?sa=t&rct=j&q=&esrc=s&source=web&cd=1&ved=2ahUKEwiqxLW2sZvnAhWAFzQIHeacBnAQFjAAegQIBhAB&url=http%3A%2F%2Fwww.southbaycities.org%2Fsites%2Fdefault%2Ffiles%2FEECAP_20160517_IFT_Torrance_REVISED_final_AB.pdf&usg=AOvVaw1rj-0fzbNShlTx1ZMiBif3	Documentation allows for some category/sector comparison to Vulcan.	426639	929.472		43129.6			277.805	184263		29479.2	258079	summed up the TE emissions, page 6 and 9		1.66933e+06	18333.2	0.435289	0	29494.2	33972.3	1.41084e+06	10904.8	132640	73.2718	33075.7	1.63528e+06	Removed electricity produnction and railroad from Vulcan total.		1.80699		1.88371			1.90063	-0.325799		0.114986	0.325799	-0.148528	0.148528	1.84138	1.84138	1.20642	1.3772e+06
Standard statistics
	Sum	3.95797e+08					1.0801e+08	1.85727e+06	203409	9.5777e+06	666557	5.80467e+06	1.49608e+06	3.14909e+07	132945	1.04881e+07	6.23044e+07			9.60941e+07	2.25261e+06	1.96893e+06	248742	1.03724e+07	1.17139e+07	1.60721e+07	5.37849e+06	3.51211e+07	286138	1.26771e+07	8.13812e+07																		1.90768e+07
	Mean	8.24577e+06					2.25021e+06	97751.2	20340.9	222737	166639	232187	93505.1	684585	10226.6	283463	1.29801e+06			2.00196e+06	46929.4	41019.4	5182.14	216091	244040	334836	112052	731689	5961.22	264106	1.69544e+06			-0.142843	1.05632	0.263578	0.751154	0.541387	0.706543	0.0315592	0.0104077	0.0727079	0.281306	0.206071	0.379243	0.233631	0.825886	0.503184	397432
	Count						48	19	10	43	4	25	16	46	13	37	48			48	48	48	48	48	48	48	48	48	48	48	48			19	9	43	4	22	15	46	13	37	46	43	43	27	27	46	48
	Standard deviation	1.01483e+07					2.76939e+06	123820	23593.7	358902	124916	385043	180090	876389	16111	590196	1.7398e+06			2.80641e+06	81771.5	93149.7	27201.7	415078	595478	781374	170573	955484	9512.52	590061	2.26723e+06			1.16404	0.756603	0.535131	0.488561	0.897111	0.891796	0.36008	1.24802	0.351587	0.223123	0.497473	0.379085	1.0125	0.611166	0.262668	777248
	Positive mean																																	1.44805	1.05632	0.433459	0.751154	0.906609	1.11605	0.256997	1.11782	0.213322	0.281306	0.449438	0.379243	1.02168	0.825886	0.503184
	Count	48																																5	7	32	4	15	9	28	5	27		23		11	27	46
Remove four cities
	Sum	3.79968e+08					1.0369e+08	1.73227e+06	203409	9.25333e+06	666557	5.77547e+06	1.47152e+06	2.98035e+07	132935	1.03528e+07	5.94417e+07			9.1595e+07	2.12467e+06	1.83903e+06	248742	9.98239e+06	1.12586e+07	1.54102e+07	5.09271e+06	3.32597e+07	263712	1.21126e+07	7.75523e+07																		1.81105e+07
	Mean	8.46306e+06					2.3566e+06	101898	20340.9	231333	166639	240645	98101.5	709608	11078	295794	1.35095e+06			2.08171e+06	48287.9	41796.2	5653.24	226872	255878	350233	115743	755902	5993.46	275286	1.76255e+06			-0.0727266	1.05632	0.275405	0.751154	0.492049	0.6815	0.0184536	-0.141558	0.0512614	0.278865	0.192338	0.369417	0.310778	0.8335	0.495466	411603
	Standard deviation	1.04593e+07					2.86782e+06	130405	23593.7	370205	124916	390945	185437	908111	16519.2	604907	1.80367e+06			2.91283e+06	84990.3	95824.3	28390.8	430931	619886	814517	177287	988107	9861.62	614726	2.34895e+06			1.19759	0.756603	0.550508	0.488561	0.888155	0.919971	0.365238	1.17117	0.34582	0.232563	0.493175	0.37576	1.00032	0.614477	0.265772	807460
	Count						44
	Positive mean																																	-0.0369632	1.10395	0.38021	0.751154	0.649468	0.57444	0.121606	0.11503	0.0449202	0.23899	0.285774	0.4252	0.445757	0.831399	0.501406	552167
[truncated: 16 more columns]
