# Supplementary material for: Under-reporting of greenhouse gas emissions in U.S. cities
Source: Nat Commun. 2021 Feb 2;12:553. doi: 10.1038/s41467-020-20871-0 (PMC7854656; doi:10.1038/s41467-020-20871-0)
Supplement: Supplementary file 1 — Source Data [file 41467_2020_20871_MOESM1_ESM.zip › Data.S1.csv]

City Name	State	2015 Total FFCO2 emissions (tC/year)	Rank	ln (rank)	ln (emit - tC)	2010 Population	in study (yes=1)?
New York	NY	16,772,043	1	0	16.6352	8,170,085	1
Palmerton borough	PA	7,732,518	2	0.6931	15.8609	4,948
Los Angeles	CA	7,527,673	3	1.0986	15.8341	3,776,249	1
Houston	TX	6,428,329	4	1.3863	15.6762	2,164,838	1
Cleveland	OH	6,191,578	5	1.6094	15.6387	394,204	1
Chicago	IL	5,736,469	6	1.7918	15.5624	2,685,248	1
Jacksonville	FL	5,332,329	7	1.9459	15.4893	823,334
East Chicago	IN	4,863,314	8	2.0794	15.3972	29,158
Burns Harbor town	IN	4,845,883	9	2.1972	15.3936	2,058
Louisville/Jefferson County metro government (balance)	KY	4,384,493	10	2.3026	15.2936	605,960
Colstrip	MT	4,327,727	11	2.3979	15.2806	1,314
Monroe	MI	4,271,189	12	2.4849	15.2674	18,572
Thompsons town	TX	4,182,981	13	2.5649	15.2465	606
Philadelphia	PA	4,162,723	14	2.6391	15.2417	1,521,226	1
San Antonio	TX	3,832,293	15	2.7081	15.159	1,330,039	1
Indianapolis (balance)	IN	3,714,675	16	2.7726	15.1278	813,443	1
Oak Creek	WI	3,598,122	17	2.8332	15.0959	34,378
Cumberland town	TN	3,563,878	18	2.8904	15.0864	229
Shippingport borough	PA	3,460,381	19	2.9444	15.0569	371
Becker	MN	3,362,718	20	2.9957	15.0283	1,690
Dallas	TX	3,214,533	21	3.0445	14.9832	1,228,246	1
Phoenix	AZ	3,210,967	22	3.091	14.9821	1,431,765	1
Memphis	TN	3,092,614	23	3.1355	14.9445	644,481
Council Bluffs	IA	2,629,811	24	3.1781	14.7824	61,004
Pueblo	CO	2,553,719	25	3.2189	14.7531	99,129
Oklahoma	OK	2,491,419	26	3.2581	14.7284	581,732
Gibsonton CDP	FL	2,476,975	27	3.2958	14.7225	13,853
San Diego	CA	2,439,151	28	3.3322	14.7072	1,299,396
Pasadena CDP	MD	2,396,090	29	3.3673	14.6893	26,345
Kansas	MO	2,376,167	30	3.4012	14.681	458,888	1
Stratton village	OH	2,312,964	31	3.434	14.654	44
Charlotte	NC	2,305,476	32	3.4657	14.6508	702,085
Austin	TX	2,270,658	33	3.4965	14.6356	781,955	1
Pleasant Prairie village	WI	2,117,744	34	3.5264	14.5659	21,758
Columbus	OH	2,082,190	35	3.5553	14.5489	732,492	1
Midlothian	TX	2,076,708	36	3.5835	14.5463	17,634
Tulsa	OK	2,038,025	37	3.6109	14.5275	388,751
Cohasset	MN	1,990,690	38	3.6376	14.504	2,438
Nashville-Davidson metropolitan government (balance)	TN	1,971,353	39	3.6636	14.4942	598,756
Denver	CO	1,965,892	40	3.6889	14.4915	596,922	1
Lake Norman of Catawba CDP	NC	1,952,665	41	3.7136	14.4847	7,158
Fort Worth	TX	1,898,922	42	3.7377	14.4568	732,469
Omaha	NE	1,880,020	43	3.7612	14.4468	407,806
Texas	TX	1,874,185	44	3.7842	14.4437	50,342
Maysville	KY	1,846,307	45	3.8067	14.4287	6,596
Carson	CA	1,846,064	46	3.8286	14.4286	92,077
Taft CDP	LA	1,842,788	47	3.8501	14.4268	904
Detroit	MI	1,763,615	48	3.8712	14.3829	712,667	1
Torrance	CA	1,692,072	49	3.8918	14.3415	144,218	1
Boston	MA	1,680,302	50	3.912	14.3345	614,006	1
Kingsport	TN	1,649,899	51	3.9318	14.3162	44,445
Linden	NJ	1,647,315	52	3.9512	14.3147	40,805
El Paso	TX	1,631,215	53	3.9703	14.3048	629,789
San Jose	CA	1,621,167	54	3.989	14.2987	916,367
Shawnee CDP	OH	1,600,661	55	4.0073	14.2859	716
Shreveport	LA	1,562,902	56	4.0254	14.2621	179,067
Oregon	OH	1,560,807	57	4.0431	14.2607	21,121
Dayton	OH	1,544,561	58	4.0604	14.2503	144,925
Chalmette CDP	LA	1,501,944	59	4.0775	14.2223	17,019
Baltimore	MD	1,489,503	60	4.0943	14.214	619,899	1
Madison	IN	1,465,925	61	4.1109	14.198	8,654
Long Beach	CA	1,453,642	62	4.1271	14.1896	456,025
Aurora	CO	1,445,629	63	4.1431	14.1841	318,029
Fort Gibson town	OK	1,413,405	64	4.1589	14.1615	3,402
Portland	OR	1,409,380	65	4.1744	14.1587	579,535	1
Seattle	WA	1,401,894	66	4.1897	14.1533	607,264	1
Minneapolis	MN	1,395,843	67	4.2047	14.149	378,057	1
Milwaukee	WI	1,376,256	68	4.2195	14.1349	590,348
Canton town	NC	1,345,914	69	4.2341	14.1126	3,433
Colorado Springs	CO	1,321,604	70	4.2485	14.0944	409,580
Albuquerque	NM	1,310,483	71	4.2627	14.0859	519,343
Tampa	FL	1,308,730	72	4.2767	14.0846	333,816
Mobile	AL	1,239,781	73	4.2905	14.0304	199,385
Washington	DC	1,224,580	74	4.3041	14.0181	600,408	1
Bridge CDP	LA	1,211,692	75	4.3175	14.0075	6,068
Cedar Rapids	IA	1,204,620	76	4.3307	14.0017	113,694
New Orleans	LA	1,194,575	77	4.3438	13.9933	343,047	1
Gila Bend town	AZ	1,193,541	78	4.3567	13.9924	1,462
West Alton	MO	1,180,400	79	4.3694	13.9814	172
Roxana village	IL	1,170,444	80	4.382	13.9729	3,382
Rabbit Hash CDP	KY	1,159,918	81	4.3944	13.9639	451
Atlanta	GA	1,158,668	82	4.4067	13.9628	414,553	1
River Rouge	MI	1,148,214	83	4.4188	13.9537	7,797
Commerce	CO	1,148,031	84	4.4308	13.9536	42,611
East Alton village	IL	1,143,287	85	4.4427	13.9494	7,284
St. Louis	MO	1,132,667	86	4.4543	13.9401	317,864	1
Rothschild village	WI	1,118,833	87	4.4659	13.9278	5,758
Port Arthur	TX	1,113,415	88	4.4773	13.9229	52,915
El Segundo	CA	1,112,802	89	4.4886	13.9224	17,166
Tucson	AZ	1,089,865	90	4.4998	13.9016	515,826	1
Bakersfield	CA	1,086,249	91	4.5109	13.8982	336,312
Birmingham	AL	1,082,249	92	4.5218	13.8946	215,236
Green Bay	WI	1,081,945	93	4.5326	13.8943	101,710
Providence	RI	1,075,734	94	4.5433	13.8885	176,328	1
DeBary	FL	1,062,254	95	4.5539	13.8759	18,987
Osceola	AR	1,052,069	96	4.5643	13.8663	3,545
Lawrenceburg	IN	1,027,753	97	4.5747	13.8429	3,805
Cincinnati	OH	1,022,409	98	4.585	13.8377	293,517
San Francisco	CA	1,010,528	99	4.5951	13.826	803,005	1
St. Paul	MN	1,002,315	100	4.6052	13.8178	283,052
North Las Vegas	NV	996,571	101	4.6151	13.8121	215,512
Salt Lake	UT	990,284	102	4.625	13.8057	187,868	1
Las Vegas	NV	989,524	103	4.6347	13.805	567,576
Riesel	TX	983,889	104	4.6444	13.7993	257
Kansas	KS	966,957	105	4.654	13.7819	145,816
Chattanooga	TN	940,060	106	4.6634	13.7537	166,271
St. Rose CDP	LA	937,492	107	4.6728	13.751	6,305
Dearborn	MI	937,072	108	4.6821	13.7505	98,079
Marcus Hook borough	PA	936,776	109	4.6913	13.7502	2,182
Paradise CDP	NV	936,153	110	4.7005	13.7495	221,659
Pittsburg	CA	928,018	111	4.7095	13.7408	56,143
Salinas	CA	923,778	112	4.7185	13.7362	142,027
Rochester	NY	922,301	113	4.7274	13.7346	211,036	1
Stockertown borough	PA	913,854	114	4.7362	13.7254	890
Newark	NJ	912,045	115	4.7449	13.7234	272,354
Lakeland	FL	907,810	116	4.7536	13.7188	100,072
Corpus Christi	TX	906,401	117	4.7622	13.7172	298,524
Wichita	KS	904,713	118	4.7707	13.7154	355,633
Springfield	MO	904,528	119	4.7791	13.7152	158,028
Springfield	IL	901,585	120	4.7875	13.7119	104,605
Temple	TX	900,798	121	4.7958	13.711	61,593
Raleigh	NC	899,785	122	4.804	13.7099	354,892	1
Luther town	OK	892,302	123	4.8122	13.7016	1,015
Gary	IN	880,520	124	4.8203	13.6883	78,869
Sacramento	CA	878,730	125	4.8283	13.6862	456,814
Midland	MI	868,399	126	4.8363	13.6744	39,977
Sayreville borough	NJ	857,116	127	4.8442	13.6613	42,544
Bridgeport	CT	853,978	128	4.852	13.6577	142,810
Mesa	AZ	852,156	129	4.8598	13.6555	434,249
Roanoke Rapids	NC	848,376	130	4.8675	13.6511	14,634
Air Force Academy CDP	CO	846,490	131	4.8752	13.6489	5,224
Orlando	FL	838,269	132	4.8828	13.6391	236,261
Richmond	VA	836,493	133	4.8903	13.637	202,102	1
Oak Park Heights	MN	831,741	134	4.8978	13.6313	2,989
Irvine	CA	828,561	135	4.9053	13.6274	204,252
Fresno	CA	825,624	136	4.9127	13.6239	462,990
Jackson	MS	816,912	137	4.92	13.6133	170,013
Muskogee	OK	816,234	138	4.9273	13.6125	35,741
Buffalo	NY	816,026	139	4.9345	13.6122	260,376
Wilmington	DE	812,872	140	4.9416	13.6083	70,049
Victorville	CA	801,722	141	4.9488	13.5945	110,116
New Johnsonville	TN	800,541	142	4.9558	13.593	1,199
Redlands	CA	786,985	143	4.9628	13.576	71,858
Ontario	CA	773,205	144	4.9698	13.5583	168,724
Middletown	OH	773,143	145	4.9767	13.5582	48,975
Bethlehem	PA	768,925	146	4.9836	13.5527	73,326
Toledo	OH	767,671	147	4.9904	13.5511	282,164
Little Rock	AR	765,206	148	4.9972	13.5479	186,387
Riviera Beach	FL	759,628	149	5.0039	13.5406	30,489
Avon Lake	OH	754,820	150	5.0106	13.5342	21,095
Dania Beach	FL	754,265	151	5.0173	13.5335	27,740
Irving	TX	747,160	152	5.0239	13.524	211,595
Union CDP	LA	745,645	153	5.0304	13.522	818
Edinburg	TX	741,326	154	5.037	13.5162	68,493
Burr Ridge village	IL	739,891	155	5.0434	13.5143	10,489
Knoxville	TN	738,423	156	5.0499	13.5123	183,655
Minooka village	IL	736,570	157	5.0562	13.5098	4,813
Palmdale	CA	732,766	158	5.0626	13.5046	147,990
Pasadena	TX	731,514	159	5.0689	13.5029	146,495
Miami	FL	724,519	160	5.0752	13.4933	398,111
Virginia Beach	VA	716,061	161	5.0814	13.4815	434,686
Marquette	MI	714,687	162	5.0876	13.4796	19,483
Augusta-Richmond County consolidated government (balance)	GA	710,044	163	5.0938	13.4731	196,159
Baton Rouge	LA	709,034	164	5.0999	13.4717	219,011
Ridgefield borough	NJ	708,804	165	5.1059	13.4713	11,295
Sharpes CDP	FL	707,646	166	5.112	13.4697	4,150
Montgomery	AL	705,748	167	5.118	13.467	198,125
Pittsburgh	PA	704,737	168	5.124	13.4656	304,166	1
Owensboro	KY	700,946	169	5.1299	13.4602	43,950
Paris	TX	700,534	170	5.1358	13.4596	20,435
Trenton	MI	696,800	171	5.1417	13.4543	18,412
Reno	NV	696,440	172	5.1475	13.4537	212,565
Madison	WI	693,919	173	5.1533	13.4501	223,716	1
Waukegan	IL	692,007	174	5.1591	13.4474	88,312
Rancho Cucamonga	CA	683,853	175	5.1648	13.4355	162,682
Oakville CDP	MO	681,369	176	5.1705	13.4319	36,626
Peoria	IL	675,297	177	5.1761	13.4229	105,890
Arlington	TX	673,062	178	5.1818	13.4196	363,540
Clinton	IA	672,990	179	5.1874	13.4195	24,703
Huntsville	AL	669,677	180	5.193	13.4146	176,836
Richmond	CA	662,421	181	5.1985	13.4037	105,448
Middletown	CT	659,786	182	5.204	13.3997	46,143
St. Gabriel	LA	658,859	183	5.2095	13.3983	5,699
Fort Wayne	IN	658,472	184	5.2149	13.3977	238,157
Somerset CDP	MA	649,246	185	5.2204	13.3836	18,252
Fridley	MN	645,472	186	5.2257	13.3777	28,261
Greenfield Town	MA	643,907	187	5.2311	13.3753	17,404
Tempe	AZ	643,780	188	5.2364	13.3751	159,976
Gulfport	MS	642,572	189	5.2417	13.3732	66,375
Rosemount	MN	641,554	190	5.247	13.3716	21,693
Oakland	CA	639,847	191	5.2523	13.369	390,230	1
Coweta	OK	637,066	192	5.2575	13.3646	6,206
Decatur	IL	634,820	193	5.2627	13.3611	69,517
Lexington-Fayette urban county	KY	627,791	194	5.2679	13.35	293,704
San Marcos	TX	623,562	195	5.273	13.3432	36,416
Akron	OH	621,976	196	5.2781	13.3407	195,816
Reserve CDP	LA	617,356	197	5.2832	13.3332	9,406
Greensboro	NC	614,101	198	5.2883	13.3279	251,367
Gilbert town	AZ	609,172	199	5.2933	13.3199	202,754
North Salt Lake	UT	600,567	200	5.2983	13.3056	12,957
Lincoln	NE	591,244	201	5.3033	13.29	238,581
Elizabeth	NJ	590,631	202	5.3083	13.2889	121,134
Gainesville	FL	587,104	203	5.3132	13.283	121,382
Lakewood	CO	584,455	204	5.3181	13.2784	143,498
Boise	ID	576,612	205	5.323	13.2649	188,808
Vernon	CA	574,319	206	5.3279	13.2609	2,333
Plano	TX	570,664	207	5.3327	13.2546	259,877
Bayonne	NJ	568,226	208	5.3375	13.2503	62,505
Hayward	CA	566,631	209	5.3423	13.2475	143,626	1
Huntington Beach	CA	565,837	210	5.3471	13.2461	186,429
Springdale borough	PA	564,506	211	5.3519	13.2437	3,095
Boardman	OR	563,987	212	5.3566	13.2428	1,981
Davenport	IA	561,221	213	5.3613	13.2379	99,560
Anaheim	CA	560,421	214	5.366	13.2364	333,201
Muskegon	MI	559,707	215	5.3706	13.2352	36,604
Eddystone borough	PA	557,011	216	5.3753	13.2303	2,312
Hollywood	FL	547,257	217	5.3799	13.2127	140,758
Norco CDP	LA	542,691	218	5.3845	13.2043	3,549
Milford (balance)	CT	528,550	219	5.3891	13.1779	51,214
North Aurora village	IL	527,757	220	5.3936	13.1764	11,643
Muscatine	IA	523,370	221	5.3982	13.168	21,140
Luna Pier	MI	522,286	222	5.4027	13.166	1,264
Baytown	TX	520,483	223	5.4072	13.1625	62,335
Costa Mesa	CA	519,683	224	5.4116	13.161	110,541
Michigan	IN	519,519	225	5.4161	13.1607	28,632
Fort Salonga CDP	NY	514,656	226	5.4205	13.1513	10,118
Norfolk	VA	512,958	227	5.425	13.1479	242,142
Riverside	CA	510,350	228	5.4293	13.1429	300,488
Amarillo	TX	509,954	229	5.4337	13.1421	182,652
Weymouth Town	MA	507,680	230	5.4381	13.1376	53,074
Durham	NC	504,360	231	5.4424	13.131	202,788
Bloomington	MN	503,652	232	5.4467	13.1296	83,458
Port Washington	WI	500,985	233	5.451	13.1243	8,608
Lubbock	TX	499,823	234	5.4553	13.122	225,272
Tacoma	WA	497,040	235	5.4596	13.1164	195,795
Alpena	MI	496,923	236	5.4638	13.1162	10,306
Grand Rapids	MI	495,560	237	5.4681	13.1134	184,330
Southaven	MS	491,903	238	5.4723	13.106	48,222
Lansing	MI	490,450	239	5.4765	13.1031	109,984
Stockton	CA	488,729	240	5.4806	13.0996	273,020
Vancouver	WA	488,223	241	5.4848	13.0985	159,767
Vineyard town	UT	487,671	242	5.4889	13.0974	1,072
Boulder	CO	485,720	243	5.4931	13.0934	88,646	1
Jenks	OK	485,701	244	5.4972	13.0933	14,453
Jersey	NJ	484,718	245	5.5013	13.0913	246,132
Granite	IL	476,890	246	5.5053	13.075	29,604
North Charleston	SC	475,481	247	5.5094	13.0721	101,574
Batesville	MS	474,483	248	5.5134	13.07	6,149
Des Moines	IA	471,801	249	5.5175	13.0643	196,903
Cape Girardeau	MO	469,729	250	5.5215	13.0599	34,382
Fort Lauderdale	FL	469,405	251	5.5255	13.0592	167,166
Alma	WI	468,897	252	5.5294	13.0581	271
Fayetteville	NC	466,154	253	5.5334	13.0523	197,176
Hopewell	VA	465,943	254	5.5373	13.0518	20,595
Winston-Salem	NC	463,091	255	5.5413	13.0457	219,208
Burnsville	MN	460,136	256	5.5452	13.0393	60,322
Whiting	IN	459,278	257	5.5491	13.0374	4,576
Scottsdale	AZ	456,812	258	5.553	13.032	212,310
Hennepin village	IL	454,267	259	5.5568	13.0264	273
Worcester	MA	451,442	260	5.5607	13.0202	180,093
Arabi CDP	LA	451,198	261	5.5645	13.0197	3,015
St. Petersburg	FL	450,930	262	5.5683	13.0191	244,330
Newport News	VA	448,804	263	5.5722	13.0143	178,557
Sherman	TX	443,620	264	5.5759	13.0027	33,899
Escondido	CA	443,272	265	5.5797	13.0019	130,317
Eagan	MN	443,264	266	5.5835	13.0019	64,156
Hutchinson Island South CDP	FL	443,205	267	5.5872	13.0018	5,186
Seguin	TX	443,117	268	5.591	13.0016	23,404
Henderson	NV	442,823	269	5.5947	13.0009	254,082
Grand Prairie	TX	439,305	270	5.5984	12.993	170,097
Arlington CDP	VA	439,270	271	5.6021	12.9929	207,606	1
Chesapeake	VA	437,521	272	5.6058	12.9889	221,572
Cherry Hill CDP	VA	435,036	273	5.6095	12.9832	15,917
Fort Collins	CO	432,229	274	5.6131	12.9767	132,745
Cambridge	MA	431,929	275	5.6168	12.976	104,500
Springfield	MA	428,746	276	5.6204	12.9686	150,058
Everett	MA	426,158	277	5.624	12.9626	40,520
Zeeland	MI	425,746	278	5.6276	12.9616	5,058
Gleneagle CDP	CO	423,689	279	5.6312	12.9568	5,042
Newcastle	OK	419,110	280	5.6348	12.9459	5,668
Chandler	AZ	418,733	281	5.6384	12.945	229,825
Oxnard	CA	416,185	282	5.6419	12.9389	183,248
Ann Arbor	MI	415,744	283	5.6454	12.9378	109,530
Warren	MI	413,250	284	5.649	12.9318	134,606
Sikeston	MO	411,343	285	5.6525	12.9272	12,135
Searles Valley CDP	CA	405,699	286	5.656	12.9134	1,005
Rockford	IL	404,952	287	5.6595	12.9115	150,152
Overland Park	KS	401,316	288	5.663	12.9025	172,500
Sinclair town	WY	396,072	289	5.6664	12.8894	1
Fargo	ND	392,960	290	5.6699	12.8815	95,062
Santa Clara	CA	391,444	291	5.6733	12.8776	116,554
Pensacola	FL	389,826	292	5.6768	12.8735	50,925
Fremont	CA	388,397	293	5.6802	12.8698	216,080
Columbus	GA	386,719	294	5.6836	12.8655	188,197
Rensselaer	NY	385,983	295	5.687	12.8635	9,026
Burbank	CA	385,326	296	5.6904	12.8618	102,824
San Bernardino	CA	382,330	297	5.6937	12.854	217,229
Lafayette	LA	378,401	298	5.6971	12.8437	108,584
Chester	PA	376,738	299	5.7004	12.8393	33,280
Garland	TX	376,474	300	5.7038	12.8386	223,454
Santa Clarita	CA	372,440	301	5.7071	12.8278	167,161
Romulus	MI	370,868	302	5.7104	12.8236	24,245
Hartford	CT	369,623	303	5.7137	12.8202	124,226
Industry	CA	366,004	304	5.717	12.8104	19,239
Cassville village	WI	361,385	305	5.7203	12.7977	82
Tallahassee	FL	355,419	306	5.7236	12.7811	169,067
Abilene	TX	353,472	307	5.7268	12.7756	110,083
Spokane	WA	353,107	308	5.7301	12.7745	201,986
Waite Park	MN	351,052	309	5.7333	12.7687	6,673
Galveston	TX	349,655	310	5.7366	12.7647	48,034
Monterey	CA	349,627	311	5.7398	12.7646	26,516
Laredo	TX	348,092	312	5.743	12.7602	215,968
West Palm Beach	FL	348,089	313	5.7462	12.7602	103,795
New Haven	CT	346,153	314	5.7494	12.7546	128,531
Warwick	RI	345,414	315	5.7526	12.7525	82,694
Lewisville	TX	344,927	316	5.7557	12.7511	95,198
Glendale	AZ	344,505	317	5.7589	12.7499	226,850
Modesto	CA	341,790	318	5.7621	12.742	190,450
Highlands Ranch CDP	CO	341,611	319	5.7652	12.7414	89,252
Asheville	NC	341,439	320	5.7683	12.7409	69,156
Savannah	GA	339,387	321	5.7714	12.7349	132,924
Casa Grande	AZ	338,754	322	5.7746	12.733	48,990
Maple Grove	MN	338,150	323	5.7777	12.7312	60,536
Portland	ME	336,887	324	5.7807	12.7275	65,451
College Park	GA	332,890	325	5.7838	12.7156	15,028
Luke town	MD	330,296	326	5.7869	12.7077	209
Syracuse	NY	329,075	327	5.79	12.704	143,141
Golden	CO	327,393	328	5.793	12.6989	15,919
Evansville	IN	327,271	329	5.7961	12.6985	115,485
Sioux Falls	SD	327,179	330	5.7991	12.6983	143,208
Rochester	MN	326,645	331	5.8021	12.6966	91,698
St. Paul Park	MN	326,423	332	5.8051	12.696	5,200
Tuscaloosa	AL	326,087	333	5.8081	12.6949	82,603
Carlsbad	CA	325,938	334	5.8111	12.6945	106,132
Menifee	CA	325,463	335	5.8141	12.693	73,137
Corona	CA	323,427	336	5.8171	12.6867	148,722
Fontana	CA	322,141	337	5.8201	12.6827	193,886
Albany	NY	322,125	338	5.823	12.6827	96,707
Des Plaines	IL	321,975	339	5.826	12.6822	61,578
Beaumont	TX	321,971	340	5.8289	12.6822	112,695
Redding	CA	320,486	341	5.8319	12.6776	84,750
Carneys Point CDP	NJ	319,335	342	5.8348	12.674	6,935
Bellevue	WA	318,843	343	5.8377	12.6725	122,191
Provo	UT	317,991	344	5.8406	12.6698	105,995
Lafayette	IN	317,693	345	5.8435	12.6688	64,418
Sugar Creek	MO	317,238	346	5.8464	12.6674	4,156
Everett	WA	316,998	347	5.8493	12.6667	101,976
Hopkins	MN	315,933	348	5.8522	12.6633	17,029
Sterling Heights	MI	315,733	349	5.8551	12.6627	129,640
Columbia	SC	315,580	350	5.8579	12.6622	127,739
South Valley CDP	NM	315,401	351	5.8608	12.6616	38,797
Glendale	CA	314,029	352	5.8636	12.6572	189,644
Waco	TX	311,500	353	5.8665	12.6492	121,047
Apple Valley town	CA	310,847	354	5.8693	12.6471	65,809
Bedford Park village	IL	307,077	355	5.8721	12.6349	5,640
Charleston	SC	303,652	356	5.8749	12.6236	116,675
Boulder	NV	303,232	357	5.8777	12.6223	15,517
Santa Ana	CA	303,165	358	5.8805	12.622	327,790
Tyler	TX	302,417	359	5.8833	12.6196	91,815
Mesquite	TX	301,132	360	5.8861	12.6153	137,806
Billings	MT	300,705	361	5.8889	12.6139	92,018
Aurora	IL	300,186	362	5.8916	12.6122	179,706
Westbrook	ME	298,922	363	5.8944	12.6079	17,297
Naperville	IL	298,040	364	5.8972	12.605	131,396
Superior	WI	297,606	365	5.8999	12.6035	26,059
Sandy Springs	GA	297,282	366	5.9026	12.6024	93,216
Port St. Lucie	FL	296,289	367	5.9054	12.5991	164,899
Montz CDP	LA	295,650	368	5.9081	12.5969	11
Denton	TX	295,283	369	5.9108	12.5957	107,814
Topeka	KS	294,544	370	5.9135	12.5932	120,227
Yonkers	NY	293,823	371	5.9162	12.5907	191,783
Carrollton	TX	293,515	372	5.9189	12.5897	119,525
Tonawanda CDP	NY	292,475	373	5.9216	12.5861	58,396
Lockwood CDP	MT	292,051	374	5.9243	12.5847	5,333
Ames	IA	291,208	375	5.9269	12.5818	51,986
Northlake	IL	290,278	376	5.9296	12.5786	13,266
Norman	OK	290,156	377	5.9322	12.5782	109,847
Turlock	CA	289,365	378	5.9349	12.5754	64,105
Lodi	CA	287,929	379	5.9375	12.5705	57,216
Troy	MI	285,966	380	5.9402	12.5636	81,656
Decatur	AL	285,655	381	5.9428	12.5625	50,202
Boca Raton	FL	285,602	382	5.9454	12.5624	86,764
Cranston	RI	285,365	383	5.948	12.5615	80,597
Fernandina Beach	FL	284,584	384	5.9506	12.5588	9,258
Filer CDP	MI	284,072	385	5.9532	12.557	126
South Gate	CA	283,236	386	5.9558	12.554	94,892
Livonia	MI	280,720	387	5.9584	12.5451	96,977
Roseville	CA	280,654	388	5.961	12.5449	111,729
Compton	CA	279,007	389	5.9636	12.539	99,415
Spring Valley CDP	NV	278,268	390	5.9661	12.5363	176,406
Flint	MI	278,034	391	5.9687	12.5355	100,568
Colver CDP	PA	276,917	392	5.9713	12.5315	873
Island Park village	NY	276,423	393	5.9738	12.5297	4,131
Broken Arrow	OK	276,143	394	5.9764	12.5287	94,344
Huntington	WV	276,012	395	5.9789	12.5282	46,175
Romeoville village	IL	274,889	396	5.9814	12.5241	36,943
Crossett	AR	274,097	397	5.9839	12.5212	2,703
Downers Grove village	IL	274,062	398	5.9865	12.5211	49,808
Victoria	TX	273,712	399	5.989	12.5198	56,805
South Bend	IN	273,124	400	5.9915	12.5177	98,217
Cheektowaga CDP	NY	272,951	401	5.994	12.517	75,201
Pomona	CA	271,857	402	5.9965	12.513	148,498
Auburndale	FL	271,466	403	5.9989	12.5116	17,018
Calvert	KY	268,953	404	6.0014	12.5023	2,316
West Valley	UT	268,831	405	6.0039	12.5018	129,591
Southfield	MI	265,755	406	6.0064	12.4903	71,879
Hammond	IN	263,231	407	6.0088	12.4808	82,213
McKinleyville CDP	CA	260,853	408	6.0113	12.4717	14,202
Silver Bay	MN	260,768	409	6.0137	12.4714	1,009
Dothan	AL	260,400	410	6.0162	12.47	63,646
Champaign	IL	260,294	411	6.0186	12.4696	69,514
Hampton	VA	259,788	412	6.021	12.4676	136,297
Farmington Hills	MI	259,639	413	6.0234	12.467	79,780
Duluth	MN	258,958	414	6.0259	12.4644	86,031
Salem	OR	258,335	415	6.0283	12.462	143,098
SeaTac	WA	258,089	416	6.0307	12.4611	28,608
Kaukauna	WI	258,067	417	6.0331	12.461	12,150
Huron	CA	256,776	418	6.0355	12.456	2,968
Lake Charles	LA	256,709	419	6.0379	12.4557	68,827
Mankato	MN	255,392	420	6.0403	12.4506	33,631
Davie town	FL	255,253	421	6.0426	12.45	91,674
Lawton	OK	254,273	422	6.045	12.4462	87,660
Portsmouth	VA	251,389	423	6.0474	12.4348	93,629
Enterprise CDP	NV	251,369	424	6.0497	12.4347	107,130
El Centro	CA	251,306	425	6.0521	12.4344	39,090
Grand Island	NE	250,123	426	6.0544	12.4297	40,932
Chino	CA	249,387	427	6.0568	12.4268	75,866
Niagara Falls	NY	248,287	428	6.0591	12.4223	48,283
Kalamazoo	MI	247,839	429	6.0615	12.4205	73,883
Biron village	WI	247,239	430	6.0638	12.4181	1,205
Grapevine	TX	247,115	431	6.0661	12.4176	45,711
Joliet	IL	246,828	432	6.0684	12.4164	128,669
Elgin	IL	246,599	433	6.0707	12.4155	104,012
Artesia	NM	246,452	434	6.073	12.4149	8,230
Hialeah	FL	246,437	435	6.0753	12.4149	222,969
Macon	GA	245,072	436	6.0776	12.4093	82,270
Brownsville	TX	244,762	437	6.0799	12.408	177,618
Fort Pierce	FL	244,391	438	6.0822	12.4065	39,280
Shawnee	OK	244,049	439	6.0845	12.4051	27,600
Little Falls	MN	243,671	440	6.0868	12.4036	5,719
Athens-Clarke County unified government (balance)	GA	243,573	441	6.089	12.4032	113,555
Thousand Oaks	CA	243,525	442	6.0913	12.403	127,612
Kenner	LA	242,628	443	6.0936	12.3993	64,437
Cape Coral	FL	242,067	444	6.0958	12.397	147,038
Blacksburg town	VA	241,954	445	6.0981	12.3965	37,250	1
Mont Belvieu	TX	241,877	446	6.1003	12.3962	1,019
Nampa	ID	241,498	447	6.1026	12.3946	63,494
Metairie CDP	LA	241,283	448	6.1048	12.3937	135,560
Ennis	TX	240,811	449	6.107	12.3918	16,119
Benicia	CA	240,330	450	6.1092	12.3898	23,568	1
McAllen	TX	240,191	451	6.1115	12.3892	127,419
Cary town	NC	239,777	452	6.1137	12.3875	115,837
Pompano Beach	FL	239,716	453	6.1159	12.3872	99,014
Columbia	MO	239,645	454	6.1181	12.3869	99,996
Pasadena	CA	239,169	455	6.1203	12.3849	140,161
Thornton	CO	239,136	456	6.1225	12.3848	114,192
Peoria	AZ	237,836	457	6.1247	12.3793	149,550
Olathe	KS	235,929	458	6.1269	12.3713	118,277
West Haverstraw village	NY	235,496	459	6.1291	12.3695	9,193
Lancaster	CA	234,580	460	6.1312	12.3656	153,017
Vicksburg	MS	234,282	461	6.1334	12.3643	19,510
Fort Lupton	CO	233,652	462	6.1356	12.3616	6,068
North Little Rock	AR	233,465	463	6.1377	12.3608	60,411
Brandon CDP	FL	233,328	464	6.1399	12.3602	102,155
Longview	WA	232,916	465	6.142	12.3584	34,523
Canton	OH	232,894	466	6.1442	12.3583	73,874
Richardson	TX	232,849	467	6.1463	12.3581	97,040
Yaphank CDP	NY	231,613	468	6.1485	12.3528	6,238
Chillicothe	OH	231,085	469	6.1506	12.3505	19,429
Camden	NJ	230,884	470	6.1527	12.3497	74,879
Battle Creek	MI	230,513	471	6.1549	12.3481	52,356
Independence	MO	230,132	472	6.157	12.3464	115,981
Stamford	CT	229,766	473	6.1591	12.3448	122,344
Wilmington	NC	228,699	474	6.1612	12.3402	103,921
Sugar Land	TX	228,369	475	6.1633	12.3387	80,934
Sunrise Manor CDP	NV	226,915	476	6.1654	12.3323	185,950
Doral	FL	226,854	477	6.1675	12.3321	42,743
Apple Valley	MN	226,392	478	6.1696	12.33	49,076
Centennial	CO	225,838	479	6.1717	12.3276	99,309
Manchester	NH	225,377	480	6.1738	12.3255	106,289
Petrolia borough	PA	225,318	481	6.1759	12.3253	43
Eugene	OR	224,486	482	6.1779	12.3216	143,980	1
Orange	CA	224,278	483	6.18	12.3206	130,801
Jackson	TN	222,966	484	6.1821	12.3148	57,712
Santa Fe Springs	CA	222,770	485	6.1841	12.3139	22,853
Crockett CDP	CA	222,549	486	6.1862	12.3129	911
La Crosse	WI	222,537	487	6.1883	12.3128	48,449
Alexandria	MN	221,454	488	6.1903	12.308	8,752
Morgantown	WV	221,341	489	6.1924	12.3075	30,872
Youngstown	OH	220,989	490	6.1944	12.3059	66,548
New Albany	IN	220,186	491	6.1964	12.3022	32,814
St. Cloud	MN	219,763	492	6.1985	12.3003	60,678
College Station	TX	219,614	493	6.2005	12.2996	92,485
Eden Prairie	MN	219,370	494	6.2025	12.2985	60,026
Spokane Valley	WA	219,166	495	6.2046	12.2976	80,319
Clarksville	TN	218,548	496	6.2066	12.2948	122,930
Fairfield	CA	218,500	497	6.2086	12.2945	82,642
Pembroke Pines	FL	217,460	498	6.2106	12.2898	149,033
Alexandria	VA	216,814	499	6.2126	12.2868	136,858
Jackson	MI	216,530	500	6.2146	12.2855	32,269
Trainer borough	PA	214,347	501	6.2166	12.2754	2,293
Prunedale CDP	CA	213,422	502	6.2186	12.271	15,802
Murfreesboro	TN	213,195	503	6.2206	12.27	92,533
Elk Grove Village village	IL	212,688	504	6.2226	12.2676	29,401
Greeley	CO	212,378	505	6.2246	12.2661	86,308
East Garden CDP	NY	212,329	506	6.2265	12.2659	6,139
Concord	NC	212,046	507	6.2285	12.2646	70,786
Westminster	CO	211,798	508	6.2305	12.2634	106,426
Irwindale	CA	211,318	509	6.2324	12.2611	4,697
Midland	TX	210,772	510	6.2344	12.2585	106,880
Kearny town	NJ	210,729	511	6.2364	12.2583	40,900
Bridgeton	MO	210,696	512	6.2383	12.2582	13,254
Marietta	GA	209,587	513	6.2403	12.2529	54,107
Plymouth	MN	208,837	514	6.2422	12.2493	70,861
Kent	WA	208,544	515	6.2442	12.2479	89,847
Chicopee	MA	207,115	516	6.2461	12.241	55,545
Concord	CA	206,860	517	6.248	12.2398	120,621
Renton	WA	206,722	518	6.25	12.2391	86,484
Gadsden	AL	205,850	519	6.2519	12.2349	32,354
Grand Forks	ND	205,829	520	6.2538	12.2348	45,829
Lenexa	KS	205,647	521	6.2558	12.2339	49,264
Wisconsin Rapids	WI	203,946	522	6.2577	12.2256	15,132
Ogden	UT	203,634	523	6.2596	12.2241	78,880
Lynn	MA	203,395	524	6.2615	12.2229	89,499
Carmel	IN	203,158	525	6.2634	12.2217	80,687
Greenville	SC	202,391	526	6.2653	12.218	57,733
Fullerton	CA	202,384	527	6.2672	12.2179	135,779
St. Joseph	MO	202,353	528	6.2691	12.2178	71,264
Rocky Mount	NC	202,129	529	6.271	12.2167	44,734
Erie	PA	201,497	530	6.2729	12.2135	98,548
Santa Barbara	CA	201,273	531	6.2748	12.2124	84,493
Orem	UT	201,132	532	6.2766	12.2117	86,172
Columbia CDP	MD	200,491	533	6.2785	12.2085	100,179
Schaumburg village	IL	200,187	534	6.2804	12.207	74,512
Chula Vista	CA	200,031	535	6.2823	12.2062	236,137
San Angelo	TX	199,387	536	6.2841	12.203	84,531
Vallejo	CA	198,727	537	6.286	12.1997	108,460
Draper	UT	198,157	538	6.2879	12.1968	43,704
Sparks	NV	197,915	539	6.2897	12.1956	87,702
Rapid	SD	196,259	540	6.2916	12.1872	56,494
Hodge village	LA	196,133	541	6.2934	12.1866	109
Brooklyn Park	MN	195,796	542	6.2953	12.1848	75,897
San Luis Obispo	CA	194,747	543	6.2971	12.1795	32,201
Waterbury	CT	194,706	544	6.2989	12.1792	109,596
Wauwatosa	WI	194,353	545	6.3008	12.1774	47,629
Pawtucket	RI	193,808	546	6.3026	12.1746	70,791
High Point	NC	193,324	547	6.3044	12.1721	91,945
Minnetonka	MN	193,323	548	6.3063	12.1721	49,995
Longview	TX	193,241	549	6.3081	12.1717	77,270
Shakopee	MN	192,881	550	6.3099	12.1698	37,129
Haverhill	MA	192,004	551	6.3117	12.1653	60,533
Wichita Falls	TX	191,854	552	6.3135	12.1645	93,937
Suffolk	VA	191,766	553	6.3154	12.164	84,235
McKinney	TX	191,707	554	6.3172	12.1637	128,404
Cerritos	CA	191,677	555	6.319	12.1636	49,383
Las Cruces	NM	191,074	556	6.3208	12.1604	90,186
Ocala	FL	190,722	557	6.3226	12.1586	56,070
Vacaville	CA	190,448	558	6.3244	12.1571	84,667
Danbury	CT	190,406	559	6.3261	12.1569	81,085
Agawam Town	MA	189,588	560	6.3279	12.1526	28,601
Miramar	FL	189,175	561	6.3297	12.1504	122,827
Melbourne	FL	188,985	562	6.3315	12.1494	72,641
Fort Smith	AR	188,779	563	6.3333	12.1483	82,872
Waxahachie	TX	187,957	564	6.3351	12.144	28,805
Frisco	TX	187,318	565	6.3368	12.1406	115,798
Daytona Beach	FL	186,926	566	6.3386	12.1385	64,028
Wyoming	MI	186,673	567	6.3404	12.1371	72,607
Chesterfield	MO	186,013	568	6.3421	12.1336	42,682
Clearwater	FL	185,891	569	6.3439	12.1329	103,032
Bowling Green	KY	185,076	570	6.3456	12.1285	55,131
Cloquet	MN	184,727	571	6.3474	12.1266	9,251
Lowell	MA	184,618	572	6.3491	12.126	105,419
Visalia	CA	184,472	573	6.3509	12.1253	105,682
Sioux	IA	184,375	574	6.3526	12.1247	79,913
Palm Bay	FL	183,903	575	6.3544	12.1222	101,198
Waterloo	IA	183,817	576	6.3561	12.1217	64,464
Albany	GA	183,776	577	6.3578	12.1215	68,786
Edmond	OK	183,669	578	6.3596	12.1209	80,936
Merced	CA	183,554	579	6.3613	12.1203	64,248
Marshall	MN	182,898	580	6.363	12.1167	10,160
Gastonia	NC	182,478	581	6.3648	12.1144	69,995
Miami Gardens	FL	182,469	582	6.3665	12.1143	108,273
Woods Cross	UT	181,906	583	6.3682	12.1112	8,846
Santa Rosa	CA	181,218	584	6.3699	12.1075	150,301
Roanoke	VA	181,013	585	6.3716	12.1063	96,466
Acton CDP	CA	180,773	586	6.3733	12.105	4,939
Belle Chasse CDP	LA	180,432	587	6.375	12.1031	13,239
Evadale CDP	TX	180,378	588	6.3767	12.1028	1,482
Terre Haute	IN	180,221	589	6.3784	12.1019	56,832
Eau Claire	WI	180,204	590	6.3801	12.1018	58,733
Norwalk	CT	180,158	591	6.3818	12.1016	85,393
Nashua	NH	180,145	592	6.3835	12.1015	85,746
Racine	WI	179,642	593	6.3852	12.0987	75,131
South Salt Lake	UT	179,176	594	6.3869	12.0961	23,838
Bellingham	WA	179,163	595	6.3886	12.096	74,340
Bethesda CDP	MD	178,933	596	6.3902	12.0948	62,576
Upland	CA	178,541	597	6.3919	12.0926	73,322
Portage	IN	178,498	598	6.3936	12.0923	33,826
Brandywine CDP	MD	178,322	599	6.3953	12.0913	5,585
Eastlake	OH	178,180	600	6.3969	12.0906	18,676
Spring Grove borough	PA	178,116	601	6.3986	12.0902	1,913
Rathdrum	ID	177,539	602	6.4003	12.0869	2,297
Hoover	AL	177,505	603	6.4019	12.0868	69,478
Portage	MI	177,141	604	6.4036	12.0847	45,948
Dilworth	MN	177,133	605	6.4052	12.0847	3,377
Cheyenne	WY	176,946	606	6.4069	12.0836	48,824
Iowa	IA	176,743	607	6.4085	12.0825	57,664	1
Sunnyvale	CA	176,657	608	6.4102	12.082	139,375
Jonesboro	AR	176,488	609	6.4118	12.081	58,290
New Braunfels	TX	176,226	610	6.4135	12.0795	48,071
Brookfield	WI	176,166	611	6.4151	12.0792	37,518
Mentor	OH	176,141	612	6.4167	12.079	46,732
Holtsville CDP	NY	176,008	613	6.4184	12.0783	19,892
Maryland Heights	MO	175,856	614	6.42	12.0774	31,674
Ashland	KY	175,520	615	6.4216	12.0755	19,504
Monroe	LA	175,074	616	6.4232	12.073	42,752
Frederickson CDP	WA	174,715	617	6.4249	12.0709	19,902
Coon Rapids	MN	174,509	618	6.4265	12.0697	61,173
Rumford CDP	ME	174,393	619	6.4281	12.0691	3,156
Fayetteville	AR	174,318	620	6.4297	12.0686	68,825
Santa Fe	NM	174,297	621	6.4313	12.0685	66,554
Covington	GA	174,092	622	6.4329	12.0673	12,353
Auburn	WA	173,688	623	6.4345	12.065	67,517
Sandy	UT	173,432	624	6.4362	12.0635	87,501
Valders village	WI	173,169	625	6.4378	12.062	100
St. George	UT	173,143	626	6.4394	12.0619	66,855
Hardin	MT	172,660	627	6.4409	12.0591	1,173
Hillsboro	OR	172,123	628	6.4425	12.056	85,644
Roswell	GA	171,528	629	6.4441	12.0525	87,581
Downey	CA	171,212	630	6.4457	12.0507	111,040
Redondo Beach	CA	171,122	631	6.4473	12.0501	66,927
Baxter	MN	170,857	632	6.4489	12.0486	7,576
Round Rock	TX	170,824	633	6.4505	12.0484	90,324
Nesquehoning borough	PA	170,124	634	6.452	12.0443	3,338
Rochester Hills	MI	170,113	635	6.4536	12.0442	71,683
Hoffman Estates village	IL	169,893	636	6.4552	12.0429	49,508
St. Louis Park	MN	169,832	637	6.4568	12.0426	45,771
Oceanside	CA	169,660	638	6.4583	12.0416	163,985
Bloomington	IL	169,630	639	6.4599	12.0414	63,049
Bossier	LA	169,525	640	6.4615	12.0408	48,990
Hattiesburg	MS	169,225	641	6.463	12.039	48,359
Springfield	OH	168,880	642	6.4646	12.0369	58,376
Pleasant Hill	MO	168,757	643	6.4661	12.0362	6,403
Lee's Summit	MO	168,702	644	6.4677	12.0359	87,139
Frederick	MD	168,544	645	6.4693	12.035	62,040
Taylor	MI	168,509	646	6.4708	12.0347	63,061
Havelock	NC	168,045	647	6.4723	12.032	11,103
Arvada	CO	167,938	648	6.4739	12.0313	100,239
Garden Grove	CA	167,606	649	6.4754	12.0294	173,120
Towson CDP	MD	167,249	650	6.477	12.0272	56,987
Rhinelander	WI	166,082	651	6.4785	12.0202	5,480
West Jordan	UT	165,947	652	6.48	12.0194	101,917
Northampton borough	PA	165,685	653	6.4816	12.0178	9,784
Dundalk CDP	MD	165,406	654	6.4831	12.0162	62,518
East Lansing	MI	165,146	655	6.4846	12.0146	47,847
Pahrump CDP	NV	165,075	656	6.4862	12.0142	31,362
Bryan	TX	165,008	657	6.4877	12.0137	72,784
Bellingham CDP	MA	164,957	658	6.4892	12.0134	4,086
Federal Way	WA	164,926	659	6.4907	12.0133	88,901
Arlington Heights village	IL	164,903	660	6.4922	12.0131	76,451
Speedway town	IN	163,673	661	6.4938	12.0056	15,324
Quincy	MA	163,518	662	6.4953	12.0047	91,991
Novi	MI	162,904	663	6.4968	12.0009	54,817
Cleburne	TX	162,628	664	6.4983	11.9992	26,386
St. Charles	MO	162,238	665	6.4998	11.9968	63,816
Bismarck	ND	162,208	666	6.5013	11.9966	54,092
Gramercy town	LA	161,851	667	6.5028	11.9944	85
Beaverton	OR	161,750	668	6.5043	11.9938	91,804
Murray	UT	161,330	669	6.5058	11.9912	47,429
Nekoosa	WI	160,770	670	6.5073	11.9877	1,981
St. Bernard	OH	160,727	671	6.5088	11.9875	4,578
Hondo	TX	160,457	672	6.5103	11.9858	2,821
Odessa	TX	160,367	673	6.5117	11.9852	93,215
Iowa Falls	IA	159,884	674	6.5132	11.9822	2,049
Commerce	CA	159,593	675	6.5147	11.9804	16,730
Blaine	MN	159,516	676	6.5162	11.9799	57,163
Barnstable Town	MA	159,242	677	6.5177	11.9782	45,187
Fall River	MA	159,114	678	6.5191	11.9774	88,389
Rochelle	IL	159,044	679	6.5206	11.9769	6,400
Killeen	TX	158,237	680	6.5221	11.9718	122,033
New Bedford	MA	158,178	681	6.5236	11.9715	94,750
Simi Valley	CA	158,064	682	6.525	11.9708	113,329
Norwalk	CA	157,920	683	6.5265	11.9698	104,379
Newton	MA	157,384	684	6.528	11.9664	86,092
Clifton	NJ	157,209	685	6.5294	11.9653	83,963
East Lake-Orient Park CDP	FL	156,661	686	6.5309	11.9618	24,014
Scranton	PA	156,644	687	6.5323	11.9617	74,435
Skokie village	IL	156,616	688	6.5338	11.9616	64,448
Gloucester	MA	156,376	689	6.5352	11.96	28,824
Waukesha	WI	156,360	690	6.5367	11.9599	64,171
Avocado Heights CDP	CA	156,157	691	6.5381	11.9586	11,940
Keokuk	IA	156,019	692	6.5396	11.9577	9,876
Bolingbrook village	IL	155,814	693	6.541	11.9564	69,133
Livermore	CA	155,479	694	6.5425	11.9543	73,491
St. Helens	OR	155,371	695	6.5439	11.9536	10,505
Inver Grove Heights	MN	155,370	696	6.5453	11.9536	33,679
Sunland Park	NM	154,490	697	6.5468	11.9479	12,266
Dover	DE	154,181	698	6.5482	11.9459	30,596
Bowleys Quarters CDP	MD	154,164	699	6.5497	11.9458	5,541
Santa Monica	CA	154,066	700	6.5511	11.9451	89,904
Nederland	TX	153,943	701	6.5525	11.9443	17,011
Carson	NV	153,919	702	6.5539	11.9442	54,222
Yuma	AZ	153,414	703	6.5554	11.9409	88,718
Yuba	CA	153,364	704	6.5568	11.9406	52,145
El Dorado	AR	153,129	705	6.5582	11.939	15,614
Marina	CA	153,092	706	6.5596	11.9388	17,446
Luling CDP	LA	152,998	707	6.561	11.9382	13,316
Jacksonville	NC	152,884	708	6.5624	11.9374	60,091
Goldendale	WA	152,608	709	6.5639	11.9356	1,341
Sunrise	FL	152,607	710	6.5653	11.9356	83,580
Miami Beach	FL	152,293	711	6.5667	11.9336	85,512
Elkhart	IN	152,270	712	6.5681	11.9334	46,970
Paterson	NJ	151,774	713	6.5695	11.9301	143,007
Lehigh Acres CDP	FL	151,643	714	6.5709	11.9293	85,583
Alexandria	LA	151,376	715	6.5723	11.9275	40,769
Palm Beach Gardens	FL	151,353	716	6.5737	11.9274	50,934
Coral Springs	FL	151,221	717	6.5751	11.9265	121,440
San Leandro	CA	151,010	718	6.5765	11.9251	85,261
Allentown	PA	150,956	719	6.5779	11.9247	115,809
Anderson	IN	150,847	720	6.5793	11.924	55,074
El Cajon	CA	150,290	721	6.5806	11.9203	99,760
Newport Beach	CA	150,104	722	6.582	11.9191	84,850
Kankakee	IL	150,022	723	6.5834	11.9185	26,491
Grand Junction	CO	149,986	724	6.5848	11.9183	56,134
Dunkirk	NY	149,930	725	6.5862	11.9179	12,017
Port Huron	MI	149,899	726	6.5876	11.9177	28,707
Diamond Bar	CA	149,703	727	6.5889	11.9164	48,016
Mansfield	OH	149,211	728	6.5903	11.9131	44,478
Meridian	MS	149,162	729	6.5917	11.9128	39,599
Moreno Valley	CA	149,024	730	6.593	11.9119	175,155
Holland	MI	149,005	731	6.5944	11.9117	32,296
Chico	CA	149,004	732	6.5958	11.9117	79,981
Concord	NH	148,894	733	6.5971	11.911	42,475
Rockville	MD	148,742	734	6.5985	11.91	57,389
Kentwood	MI	148,286	735	6.5999	11.9069	48,892
Manitowoc	WI	148,157	736	6.6012	11.906	28,484
Maplewood	MN	148,103	737	6.6026	11.9057	38,674
Conroe	TX	147,983	738	6.6039	11.9048	53,612
Tulare	CA	147,786	739	6.6053	11.9035	49,005
Trenton	NJ	147,626	740	6.6067	11.9024	80,404
Fort Myers	FL	147,118	741	6.608	11.899	65,920
Waltham	MA	147,096	742	6.6093	11.8988	60,366
Muncie	IN	146,872	743	6.6107	11.8973	65,949
Meridian	ID	146,620	744	6.612	11.8956	56,958
Fishers town	IN	146,551	745	6.6134	11.8951	62,241
Johnson	TN	146,517	746	6.6147	11.8949	55,206
Glasgow town	WV	146,433	747	6.6161	11.8943	233
St. Marks	FL	146,372	748	6.6174	11.8939	74
Edina	MN	146,222	749	6.6187	11.8929	47,727
Alameda	CA	146,125	750	6.6201	11.8922	73,264
Lynchburg	VA	146,054	751	6.6214	11.8917	73,041
Plantation	FL	145,302	752	6.6227	11.8866	86,603
Kendall CDP	FL	145,260	753	6.6241	11.8863	75,620
Lemon Hill CDP	CA	145,030	754	6.6254	11.8847	13,106
Reading	PA	144,509	755	6.6267	11.8811	85,610
Rialto	CA	144,502	756	6.628	11.881	104,095
Pascagoula	MS	144,251	757	6.6294	11.8793	21,709
Appleton	WI	143,868	758	6.6307	11.8767	70,415
Pontiac	MI	143,825	759	6.632	11.8764	59,264
Greenville	NC	143,809	760	6.6333	11.8762	65,967
Bettendorf	IA	143,677	761	6.6346	11.8753	32,039
Findlay	OH	143,316	762	6.6359	11.8728	35,500
Camarillo	CA	143,201	763	6.6373	11.872	57,685
Oak Brook village	IL	142,994	764	6.6386	11.8706	8,708
Auburn	AL	142,814	765	6.6399	11.8693	46,717
Alpharetta	GA	142,784	766	6.6412	11.8691	56,103
Bethpage CDP	NY	142,513	767	6.6425	11.8672	16,928
Flagstaff	AZ	142,133	768	6.6438	11.8645	60,694	1
Berkeley	CA	142,119	769	6.6451	11.8644	111,845
Farmers Branch	TX	142,090	770	6.6464	11.8642	29,867
Auburn Hills	MI	141,749	771	6.6477	11.8618	20,904
La Porte	TX	141,731	772	6.649	11.8617	29,741
Lawrence	KS	141,689	773	6.6503	11.8614	78,044
Pleasanton	CA	141,039	774	6.6516	11.8568	61,789
Chapel Hill town	NC	141,023	775	6.6529	11.8567	52,702
Buford	GA	140,641	776	6.6542	11.854	13,787
Royal Oak	MI	140,513	777	6.6554	11.8531	56,489
Euclid	OH	139,995	778	6.6567	11.8494	48,504
North Port	FL	139,904	779	6.658	11.8487	59,925
Kenosha	WI	139,654	780	6.6593	11.8469	90,309
Kettering	OH	139,437	781	6.6606	11.8454	56,678
Pittsfield	MA	139,341	782	6.6619	11.8447	43,647
Colton	CA	139,265	783	6.6631	11.8441	50,615
Palm Springs	CA	139,229	784	6.6644	11.8439	48,193
East Providence	RI	139,219	785	6.6657	11.8438	46,809
San Buenaventura (Ventura)	CA	139,180	786	6.667	11.8435	90,675
Janesville	WI	139,140	787	6.6682	11.8432	55,179
North Braddock borough	PA	139,075	788	6.6695	11.8428	4,896
Woodland	CA	139,021	789	6.6708	11.8424	50,088
Madera	CA	139,016	790	6.672	11.8423	51,291
Walnut Creek	CA	139,012	791	6.6733	11.8423	64,569
Auburn	ME	138,835	792	6.6746	11.841	22,201
Ellicott CDP	MD	138,781	793	6.6758	11.8407	62,936
Beavercreek	OH	138,227	794	6.6771	11.8367	43,696
Gresham	OR	138,063	795	6.6783	11.8355	102,408
Goodyear	AZ	137,797	796	6.6796	11.8335	66,191
Greenville	TX	137,764	797	6.6809	11.8333	22,869
Columbus	IN	137,722	798	6.6821	11.833	34,848
Moorhead	MN	137,232	799	6.6834	11.8294	32,770
Hamilton	OH	136,523	800	6.6846	11.8242	60,574
Hickory	NC	136,480	801	6.6859	11.8239	35,767
Mountain View	CA	136,411	802	6.6871	11.8234	74,206
Santa Maria	CA	136,183	803	6.6884	11.8218	91,923
Bessemer	AL	136,178	804	6.6896	11.8217	29,879
Hawthorne	CA	136,145	805	6.6908	11.8215	87,759
Three Rivers	TX	135,900	806	6.6921	11.8197	832
Sharonville	OH	135,705	807	6.6933	11.8182	13,220
Murrieta	CA	135,638	808	6.6946	11.8177	91,651
Evanston	IL	135,346	809	6.6958	11.8156	76,038
Anadarko	OK	135,159	810	6.697	11.8142	3,958
Channelview CDP	TX	135,139	811	6.6983	11.8141	35,982
Oshkosh	WI	134,950	812	6.6995	11.8127	53,877
Seaside	CA	134,617	813	6.7007	11.8102	28,356
East Hartford CDP	CT	134,560	814	6.702	11.8098	50,816
Huntersville town	NC	133,854	815	6.7032	11.8045	40,234
Mission Viejo	CA	133,785	816	6.7044	11.804	92,393
Framingham CDP	MA	133,524	817	6.7056	11.802	67,127
Dubuque	IA	133,456	818	6.7069	11.8015	55,363
West Seneca CDP	NY	133,157	819	6.7081	11.7993	45,585
Kokomo	IN	132,818	820	6.7093	11.7967	39,117
West Allis	WI	132,611	821	6.7105	11.7952	60,003
Hacienda Heights CDP	CA	132,231	822	6.7117	11.7923	51,616
Fulton	MS	132,135	823	6.713	11.7916	2,862
Fremont	NE	131,975	824	6.7142	11.7904	19,970
Sunnyside	UT	131,905	825	6.7154	11.7898	7
Woodbury	MN	131,844	826	6.7166	11.7894	61,865
Deerfield Beach	FL	131,739	827	6.7178	11.7886	71,629
Addison village	IL	131,738	828	6.719	11.7886	35,182
Rahway	NJ	131,691	829	6.7202	11.7882	26,749
Pearland	TX	131,528	830	6.7214	11.787	93,015
Marana town	AZ	131,397	831	6.7226	11.786	33,359
West Lafayette	IN	131,303	832	6.7238	11.7853	25,743
Utica	NY	131,168	833	6.725	11.7842	61,176
Harlingen	TX	131,051	834	6.7262	11.7833	62,515
Laurel Hill CDP	VA	130,730	835	6.7274	11.7809	8,339
O'Fallon	MO	130,716	836	6.7286	11.7808	65,763
Northbrook village	IL	130,518	837	6.7298	11.7793	31,195
Hesperia	CA	130,494	838	6.731	11.7791	86,759
Elmhurst	IL	130,485	839	6.7322	11.779	43,377
Brockton	MA	130,425	840	6.7334	11.7786	93,287
Franklin	TN	130,290	841	6.7346	11.7775	53,621
Joplin	MO	130,020	842	6.7358	11.7754	47,789
Layton	UT	129,998	843	6.737	11.7753	63,791
Hanford	CA	129,968	844	6.7382	11.775	47,173
Tukwila	WA	129,959	845	6.7393	11.775	19,723
St. Peters	MO	129,426	846	6.7405	11.7709	53,476
Port Jefferson village	NY	129,387	847	6.7417	11.7706	7,408
Dublin	OH	129,193	848	6.7429	11.7691	42,296
Elk Grove	CA	128,967	849	6.7441	11.7673	146,449
Westland	MI	128,821	850	6.7452	11.7662	84,124
Rodeo CDP	CA	128,806	851	6.7464	11.7661	7,606
Antioch	CA	128,767	852	6.7476	11.7658	95,287
Myrtle Beach	SC	128,728	853	6.7488	11.7655	26,291
Loveland	CO	128,417	854	6.7499	11.763	57,306
West Mifflin borough	PA	128,314	855	6.7511	11.7622	20,963
Georgetown	TX	128,125	856	6.7523	11.7608	38,634
Berkley CDP	CO	128,072	857	6.7534	11.7604	10,878
Rio Rancho	NM	127,908	858	6.7546	11.7591	84,013
Springdale	AR	127,867	859	6.7558	11.7587	65,941
Boynton Beach	FL	127,854	860	6.7569	11.7586	67,813
Temecula	CA	127,751	861	6.7581	11.7578	91,134
Tinton Falls borough	NJ	127,104	862	6.7593	11.7528	17,875
Eloy	AZ	126,979	863	6.7604	11.7518	16,478
Longmont	CO	126,884	864	6.7616	11.751	78,201	1
Roseville	MN	126,453	865	6.7627	11.7476	34,190
New Britain	CT	126,244	866	6.7639	11.746	72,102
Elmwood CDP	LA	126,240	867	6.765	11.7459	4,909
Ardmore	OK	126,115	868	6.7662	11.7449	22,106
Yakima	WA	125,867	869	6.7673	11.743	87,967
West Hartford CDP	CT	125,828	870	6.7685	11.7427	63,061
Rock Hill	SC	125,777	871	6.7696	11.7423	54,247
Albert Lea	MN	125,733	872	6.7708	11.7419	15,950
Lombard village	IL	125,643	873	6.7719	11.7412	42,482
Tracy	CA	125,363	874	6.7731	11.739	73,531
Bristol	CT	125,212	875	6.7742	11.7378	60,075
Palm Coast	FL	124,962	876	6.7754	11.7358	66,837
Parma	OH	124,933	877	6.7765	11.7355	81,596
Pinellas Park	FL	124,716	878	6.7776	11.7338	46,895
Oak Ridge	TN	124,661	879	6.7788	11.7334	25,783
Elyria	OH	124,431	880	6.7799	11.7315	49,948
Charleston	WV	124,393	881	6.7811	11.7312	46,187
Fairfield	OH	124,374	882	6.7822	11.7311	41,825
Bloomington	IN	124,297	883	6.7833	11.7304	75,279
Millcreek CDP	UT	124,291	884	6.7845	11.7304	59,404
Vineland	NJ	124,237	885	6.7856	11.7299	60,745
Northampton	MA	124,234	886	6.7867	11.7299	28,598
Largo	FL	123,881	887	6.7878	11.7271	78,380
Greenwood	IN	123,799	888	6.789	11.7264	44,235
Sanford	FL	123,745	889	6.7901	11.726	46,132
Palatine village	IL	123,541	890	6.7912	11.7243	65,644
San Mateo	CA	123,455	891	6.7923	11.7236	96,229
Harrisburg	PA	123,322	892	6.7935	11.7226	48,075
Peabody	MA	123,284	893	6.7946	11.7222	50,621
Mount Prospect village	IL	123,159	894	6.7957	11.7212	53,700
Pekin	IL	123,114	895	6.7968	11.7209	29,934
Westminster	CA	123,013	896	6.7979	11.72	90,460
El Monte	CA	122,869	897	6.7991	11.7189	110,857
Enid	OK	122,833	898	6.8002	11.7186	43,248
Weirton	WV	122,777	899	6.8013	11.7181	16,398
Lorain	OH	122,689	900	6.8024	11.7174	61,833
Gaithersburg	MD	122,512	901	6.8035	11.716	60,677
Logan	UT	122,490	902	6.8046	11.7158	45,012
Peekskill	NY	122,437	903	6.8057	11.7154	23,338
Carlyss CDP	LA	122,285	904	6.8068	11.7141	4,539
Laramie	WY	122,056	905	6.8079	11.7122	24,427
Fort Payne	AL	122,029	906	6.809	11.712	12,013
Pocatello	ID	121,826	907	6.8101	11.7104	45,954
Lakewood	WA	121,804	908	6.8112	11.7102	58,692
Milford CDP	MA	121,402	909	6.8123	11.7069	24,398
Paramount	CA	121,043	910	6.8134	11.7039	54,244
Manhasset CDP	NY	120,994	911	6.8145	11.7035	7,594
Town 'n' Country CDP	FL	120,779	912	6.8156	11.7017	76,899
St. Clair Shores	MI	120,777	913	6.8167	11.7017	59,733
Pine Bluff	AR	120,744	914	6.8178	11.7014	42,937
Stratford CDP	CT	120,646	915	6.8189	11.7006	51,089
Palo Alto	CA	119,988	916	6.82	11.6951	65,781	1
Burlington	NC	119,786	917	6.8211	11.6935	44,624
New Rochelle	NY	119,768	918	6.8222	11.6933	76,774
Missoula	MT	119,720	919	6.8233	11.6929	55,562
Brighton CDP	NY	119,345	920	6.8244	11.6898	36,684
Medford	MA	119,171	921	6.8255	11.6883	56,706
Prescott	AZ	119,115	922	6.8265	11.6878	34,290
Cuyahoga Falls	OH	119,040	923	6.8276	11.6872	50,635
Fergus Falls	MN	118,965	924	6.8287	11.6866	8,698
Mount Pleasant town	SC	118,951	925	6.8298	11.6865	59,564
McLean CDP	VA	118,536	926	6.8309	11.683	47,127
Broomfield	CO	118,361	927	6.832	11.6815	53,548
Taylorsville	UT	118,310	928	6.833	11.6811	58,565
Roseville	MI	118,208	929	6.8341	11.6802	47,576
Manteca	CA	118,174	930	6.8352	11.6799	58,148
Glen Burnie CDP	MD	118,072	931	6.8363	11.679	67,233
Biloxi	MS	117,886	932	6.8373	11.6775	42,904
Addison town	TX	117,801	933	6.8384	11.6767	13,706
Houma	LA	117,719	934	6.8395	11.6761	26,555
Wentzville	MO	117,543	935	6.8405	11.6746	19,242
Cedar Falls	IA	117,461	936	6.8416	11.6739	35,176
Caldwell	ID	117,394	937	6.8427	11.6733	34,276
Allen	TX	116,852	938	6.8437	11.6687	80,597
Meriden	CT	116,577	939	6.8448	11.6663	60,635
Valdosta	GA	116,456	940	6.8459	11.6653	52,352
Fountain Valley	CA	116,378	941	6.8469	11.6646	55,636
Wildwood	MO	116,328	942	6.848	11.6642	36,043
Lakeville	MN	116,185	943	6.8491	11.6629	55,844
Manistee	MI	115,897	944	6.8501	11.6605	5,280
Tupelo	MS	115,478	945	6.8512	11.6568	33,096
Greenfield	WI	115,458	946	6.8522	11.6567	38,450
Golden Valley	MN	115,384	947	6.8533	11.656	19,927
DeRidder	LA	114,961	948	6.8544	11.6524	5,517
North Bethesda CDP	MD	114,577	949	6.8554	11.649	44,030
Normal town	IL	114,253	950	6.8565	11.6462	44,497
Surprise	AZ	114,118	951	6.8575	11.645	118,293
Binghamton	NY	114,097	952	6.8586	11.6448	45,995
Shady Hills CDP	FL	114,000	953	6.8596	11.644	12,034
Woburn	MA	113,834	954	6.8607	11.6425	38,446
Metuchen borough	NJ	113,833	955	6.8617	11.6425	13,245
Citrus Heights	CA	113,562	956	6.8628	11.6401	80,784
Mendota Heights	MN	113,529	957	6.8638	11.6398	10,910
Tualatin	OR	113,274	958	6.8648	11.6376	22,387
Fort Morgan	CO	113,178	959	6.8659	11.6367	7,224
New Berlin	WI	113,045	960	6.8669	11.6355	39,638
Cicero town	IL	113,017	961	6.868	11.6353	82,235
Delray Beach	FL	112,922	962	6.869	11.6345	58,911
Casper	WY	112,581	963	6.8701	11.6314	45,122
Hemet	CA	112,536	964	6.8711	11.631	73,131
Midwest	OK	112,399	965	6.8721	11.6298	53,478
Kirkland	WA	112,305	966	6.8732	11.629	45,403
Florence	AL	112,270	967	6.8742	11.6287	34,030
Great Falls	MT	112,176	968	6.8752	11.6278	46,126
Glenview village	IL	112,133	969	6.8763	11.6274	43,168
Saginaw	MI	112,053	970	6.8773	11.6267	50,185
Grand Rapids	MN	111,906	971	6.8783	11.6254	9,400
Rome	NY	111,686	972	6.8794	11.6234	33,761
Ronkonkoma CDP	NY	111,670	973	6.8804	11.6233	19,392
Camas	WA	111,412	974	6.8814	11.621	21,050
Mishawaka	IN	111,266	975	6.8824	11.6197	42,803
Springfield	OR	111,181	976	6.8835	11.6189	52,261
East Los Angeles CDP	CA	111,174	977	6.8845	11.6189	122,442
Redwood	CA	111,057	978	6.8855	11.6178	76,290
Devens CDP	MA	110,940	979	6.8865	11.6167	2,424
Coppell	TX	110,905	980	6.8876	11.6164	36,031
Spring Hill CDP	FL	110,798	981	6.8886	11.6155	96,397
Brentwood	TN	110,737	982	6.8896	11.6149	32,733
Lexington CDP	MA	110,582	983	6.8906	11.6135	31,580
South Portland	ME	110,530	984	6.8916	11.613	24,796
Henderson	KY	110,458	985	6.8926	11.6124	18,572
Monroe	NC	110,375	986	6.8937	11.6116	26,507
Shawnee	KS	110,354	987	6.8947	11.6114	61,351
Coral Gables	FL	110,326	988	6.8957	11.6112	46,567
West Sacramento	CA	110,313	989	6.8967	11.6111	45,894
Dalton	GA	110,126	990	6.8977	11.6094	28,719
Tigard	OR	110,071	991	6.8987	11.6089	48,248
Opelika	AL	110,059	992	6.8997	11.6088	22,987
Smyrna town	TN	109,576	993	6.9007	11.6044	35,060
Kissimmee	FL	109,561	994	6.9017	11.6042	54,383
West Des Moines	IA	109,443	995	6.9027	11.6032	56,101
Arden-Arcade CDP	CA	109,118	996	6.9037	11.6002	90,980
Burlington	VT	109,054	997	6.9048	11.5996	39,217	1
Madison Heights	MI	109,050	998	6.9058	11.5996	29,871
Silver Spring CDP	MD	109,021	999	6.9068	11.5993	69,908
Bucksport CDP	ME	108,896	1000	6.9078	11.5981	2,544
Richmond	IN	108,766	1001	6.9088	11.597	30,653
Texarkana	AR	108,724	1002	6.9098	11.5966	26,654
Idaho Falls	ID	108,684	1003	6.9108	11.5962	47,007
Bangor	ME	108,557	1004	6.9117	11.595	32,121
Cousins Island CDP	ME	108,414	1005	6.9127	11.5937	238
Newark	OH	108,388	1006	6.9137	11.5935	41,279
Whitewater	WI	108,372	1007	6.9147	11.5933	11,883
San Dimas	CA	107,998	1008	6.9157	11.5899	32,796
Bay	MI	107,985	1009	6.9167	11.5897	33,392
Orrville	OH	107,833	1010	6.9177	11.5883	5,539
Lebanon	TN	107,812	1011	6.9187	11.5881	23,503
Green	OH	107,812	1012	6.9197	11.5881	25,772
Rancho Cordova	CA	107,726	1013	6.9207	11.5873	62,588
Port Neches	TX	107,707	1014	6.9217	11.5872	11,684
Lehi	UT	107,614	1015	6.9226	11.5863	43,795
Mansfield	TX	107,273	1016	6.9236	11.5831	55,856
Lancaster	OH	107,175	1017	6.9246	11.5822	33,405
Somerville	MA	106,928	1018	6.9256	11.5799	73,389	1
Butte-Silver Bow (balance)	MT	106,786	1019	6.9266	11.5786	32,943
Olive Branch	MS	106,739	1020	6.9276	11.5781	34,247
Tustin	CA	106,606	1021	6.9285	11.5769	73,712
Moraine	OH	106,500	1022	6.9295	11.5759	7,214
Cleveland	TN	106,364	1023	6.9305	11.5746	35,328
Milpitas	CA	106,258	1024	6.9315	11.5736	65,985
Lufkin	TX	106,219	1025	6.9324	11.5733	32,206
Danville	IL	106,173	1026	6.9334	11.5728	23,472
Chanute	KS	106,054	1027	6.9344	11.5717	5,103
Faribault	MN	106,052	1028	6.9354	11.5717	21,012
Franklin Park village	IL	105,986	1029	6.9363	11.5711	20,812
Walker	MI	105,935	1030	6.9373	11.5706	24,154
West Memphis	AR	105,811	1031	6.9383	11.5694	23,521
Danville	VA	105,773	1032	6.9393	11.5691	40,576
North Chicago	IL	105,661	1033	6.9402	11.568	29,630
Saugus CDP	MA	105,571	1034	6.9412	11.5671	26,679
White Plains	NY	105,361	1035	6.9422	11.5651	56,859
Stillwater	OK	105,281	1036	6.9431	11.5644	39,624
South Burlington	VT	105,126	1037	6.9441	11.5629	18,277
Pewaukee	WI	105,109	1038	6.9451	11.5628	16,768
Wausau	WI	105,078	1039	6.946	11.5625	32,717
Pharr	TX	105,005	1040	6.947	11.5618	61,001
Creve Coeur	MO	104,973	1041	6.9479	11.5615	18,180
Moore	OK	104,917	1042	6.9489	11.5609	51,567
Yorba Linda	CA	104,760	1043	6.9499	11.5594	61,684
East Grand Forks	MN	104,688	1044	6.9508	11.5587	4,905
Merrillville town	IN	104,652	1045	6.9518	11.5584	37,205
Leeds	AL	104,609	1046	6.9527	11.558	10,299
Lynwood	CA	104,555	1047	6.9537	11.5575	69,773
Potomac CDP	MD	104,531	1048	6.9546	11.5572	44,565
Cottage Grove	MN	104,407	1049	6.9556	11.5561	34,675
Arnold CDP	MN	104,346	1050	6.9565	11.5555	1,611
Terrell	TX	104,198	1051	6.9575	11.554	12,217
Schenectady	NY	104,145	1052	6.9584	11.5535	63,751
Coronado	CA	104,098	1053	6.9594	11.5531	23,611
Woonsocket	RI	103,687	1054	6.9603	11.5491	40,601
Taunton	MA	103,670	1055	6.9613	11.549	55,559
Melrose Park village	IL	103,656	1056	6.9622	11.5488	24,804
Claremont	CA	103,524	1057	6.9632	11.5476	35,257
Orange	TX	103,522	1058	6.9641	11.5475	15,557
Brea	CA	103,313	1059	6.9651	11.5455	35,666
Flower Mound town	TX	103,085	1060	6.966	11.5433	66,303
Toms River CDP	NJ	103,076	1061	6.967	11.5432	84,532
Dublin	CA	102,938	1062	6.9679	11.5419	40,457
Encinitas	CA	102,701	1063	6.9689	11.5396	59,990
Anaconda-Deer Lodge County	MT	102,685	1064	6.9698	11.5394	8,216
Johns Creek	GA	102,659	1065	6.9707	11.5392	76,390
Morristown	TN	102,401	1066	6.9717	11.5367	25,985
Gainesville	GA	102,323	1067	6.9726	11.5359	34,752
Strongsville	OH	102,300	1068	6.9735	11.5357	44,943
Spring CDP	TX	102,287	1069	6.9745	11.5355	53,491
Riverview CDP	FL	102,280	1070	6.9754	11.5355	70,176
Brunswick	GA	102,220	1071	6.9763	11.5349	15,934
Menomonee Falls village	WI	102,075	1072	6.9773	11.5335	35,250
Orland Park village	IL	102,073	1073	6.9782	11.5334	52,067
Oakland Park	FL	101,893	1074	6.9791	11.5317	40,408
Wendover	UT	101,664	1075	6.9801	11.5294	665
Anniston	AL	101,658	1076	6.981	11.5294	23,272
Paramus borough	NJ	101,620	1077	6.9819	11.529	26,571
Moline	IL	101,530	1078	6.9829	11.5281	42,186
Titusville	FL	101,255	1079	6.9838	11.5254	40,267
Fitchburg	MA	101,001	1080	6.9847	11.5229	40,327
Alsip village	IL	100,819	1081	6.9856	11.5211	17,723
La Mesa	CA	100,761	1082	6.9866	11.5205	57,582
Harrison village	NY	100,742	1083	6.9875	11.5203	27,661
Brooklyn Center	MN	100,679	1084	6.9884	11.5197	30,370
Camanche	IA	100,659	1085	6.9893	11.5195	2,823
Sidney	OH	100,553	1086	6.9903	11.5184	17,768
Noblesville	IN	100,493	1087	6.9912	11.5178	38,207
Germantown village	WI	100,290	1088	6.9921	11.5158	19,814
Matthews town	NC	100,261	1089	6.993	11.5155	29,212
Pacific Grove	CA	100,198	1090	6.9939	11.5149	14,732
Lawrence	IN	100,150	1091	6.9948	11.5144	46,693
Warren	PA	100,063	1092	6.9958	11.5136	8,995
East Farmingdale CDP	NY	100,044	1093	6.9967	11.5134	6,771
Lawrence	MA	99,603	1094	6.9976	11.5089	75,313
The Woodlands CDP	TX	99,393	1095	6.9985	11.5068	87,007
Richfield	MN	99,227	1096	6.9994	11.5052	34,865
Rogers	AR	99,203	1097	7.0003	11.5049	50,355
Fond du Lac	WI	99,042	1098	7.0012	11.5033	38,026
Deltona	FL	99,008	1099	7.0022	11.503	74,898
Pikesville CDP	MD	99,005	1100	7.0031	11.5029	30,407
Springfield CDP	VA	98,984	1101	7.004	11.5027	29,820
Sierra Vista	AZ	98,937	1102	7.0049	11.5022	43,393
Martinsville CDP	NJ	98,847	1103	7.0058	11.5013	12,152
Elwood village	IL	98,571	1104	7.0067	11.4985	1,221
Lawrence Park CDP	PA	98,552	1105	7.0076	11.4983	3,907
Redmond	WA	98,512	1106	7.0085	11.4979	52,749
Wheeling village	IL	98,502	1107	7.0094	11.4978	36,350
Rome	GA	98,389	1108	7.0103	11.4967	33,187
Glendora	CA	98,373	1109	7.0112	11.4965	52,078
Willoughby	OH	98,341	1110	7.0121	11.4962	22,003
Red Bluff	CA	97,995	1111	7.013	11.4927	10,671
Ridgeland	MS	97,878	1112	7.0139	11.4915	22,301
Hendersonville	TN	97,826	1113	7.0148	11.4909	48,224
Irondequoit CDP	NY	97,676	1114	7.0157	11.4894	50,505
Corinth village	NY	97,405	1115	7.0166	11.4866	2,404
West Covina	CA	97,350	1116	7.0175	11.4861	105,157
Germantown CDP	MD	97,296	1117	7.0184	11.4855	78,524
Mequon	WI	97,176	1118	7.0193	11.4843	23,835
Hopkinsville	KY	97,061	1119	7.0202	11.4831	26,020
Olympia	WA	96,986	1120	7.0211	11.4823	44,874
National	CA	96,909	1121	7.022	11.4815	57,617
North Richland Hills	TX	96,818	1122	7.0229	11.4806	63,841
League	TX	96,696	1123	7.0238	11.4793	84,580
Shoreline	WA	96,693	1124	7.0246	11.4793	52,336
Sheboygan	WI	96,620	1125	7.0255	11.4785	42,737
Stow	OH	96,592	1126	7.0264	11.4782	34,918
Attleboro	MA	96,541	1127	7.0273	11.4777	43,759
Oxford	AL	96,477	1128	7.0282	11.4771	13,470
Ormond Beach	FL	96,317	1129	7.0291	11.4754	36,130
Fairmont	MN	96,129	1130	7.03	11.4735	9,003
Westfield	MA	96,091	1131	7.0309	11.4731	40,954
Farmington	NM	96,033	1132	7.0317	11.4724	37,423
Boardman CDP	OH	95,916	1133	7.0326	11.4712	34,309
Goleta	CA	95,630	1134	7.0335	11.4682	27,455
Massillon	OH	95,355	1135	7.0344	11.4654	31,428
Missouri	TX	95,355	1136	7.0353	11.4654	67,913
Casas Adobes CDP	AZ	95,308	1137	7.0361	11.4649	63,723
Tinley Park village	IL	95,278	1138	7.037	11.4646	49,623
Durant	OK	95,193	1139	7.0379	11.4637	14,302
Alhambra	CA	95,011	1140	7.0388	11.4617	83,808
Buena Park	CA	94,919	1141	7.0397	11.4608	81,560
Madison	AL	94,745	1142	7.0405	11.4589	38,723
Atlantic	NJ	94,744	1143	7.0414	11.4589	38,193
Rock Island	IL	94,728	1144	7.0423	11.4588	38,341
Plant	FL	94,695	1145	7.0432	11.4584	34,920
Hazelwood	MO	94,610	1146	7.044	11.4575	25,469
West Chicago	IL	94,597	1147	7.0449	11.4574	22,183
Homewood	AL	94,524	1148	7.0458	11.4566	24,681
Stevens Point	WI	94,451	1149	7.0466	11.4558	24,128
South Jordan	UT	94,443	1150	7.0475	11.4557	50,118
Bay Lake	FL	94,383	1151	7.0484	11.4551	4,221
Eureka	CA	94,319	1152	7.0493	11.4544	27,087
Hibbing	MN	94,270	1153	7.0501	11.4539	16,386
Seal Beach	CA	94,263	1154	7.051	11.4538	25,488
Athens	AL	94,206	1155	7.0519	11.4532	19,399
Mission	TX	94,148	1156	7.0527	11.4526	69,414
Jupiter town	FL	94,101	1157	7.0536	11.4521	54,311
Lancaster	TX	94,044	1158	7.0544	11.4515	38,763
DeKalb	IL	94,011	1159	7.0553	11.4512	36,092
Jefferson	MO	93,977	1160	7.0562	11.4508	35,590
Holyoke	MA	93,964	1161	7.057	11.4507	40,234
Oak Lawn village	IL	93,959	1162	7.0579	11.4506	57,086
Sarasota	FL	93,928	1163	7.0588	11.4503	48,924
Beloit	WI	93,907	1164	7.0596	11.4501	33,413
Alpine Northeast CDP	WY	93,890	1165	7.0605	11.4499	0
Oak Park village	IL	93,866	1166	7.0613	11.4496	52,124
Warren	OH	93,856	1167	7.0622	11.4495	38,000
Statesville	NC	93,812	1168	7.063	11.4491	22,474
Hollister	CA	93,797	1169	7.0639	11.4489	29,576
San Ramon	CA	93,743	1170	7.0648	11.4483	56,083
Rowlett	TX	93,712	1171	7.0656	11.448	45,221
Cocoa	FL	93,686	1172	7.0665	11.4477	17,856
Avondale	AZ	93,613	1173	7.0673	11.4469	71,565
Riegelwood CDP	NC	93,420	1174	7.0682	11.4449	68
Portsmouth	NH	93,418	1175	7.069	11.4448	20,562
Phenix	AL	93,390	1176	7.0699	11.4445	28,858
Winona	MN	93,040	1177	7.0707	11.4408	24,987
Harvey CDP	LA	93,010	1178	7.0716	11.4405	22,102
Arbutus CDP	MD	92,910	1179	7.0724	11.4394	20,711
Marshalltown	IA	92,840	1180	7.0733	11.4386	22,011
Sumter	SC	92,809	1181	7.0741	11.4383	34,896
Medford	OR	92,713	1182	7.075	11.4373	64,010
Sunset Hills	MO	92,654	1183	7.0758	11.4366	10,154
Marlborough	MA	92,653	1184	7.0767	11.4366	38,342
Chicago Heights	IL	92,648	1185	7.0775	11.4366	29,390
Salisbury	NC	92,149	1186	7.0783	11.4312	26,639
Warner Robins	GA	92,131	1187	7.0792	11.431	59,636
East Peoria	IL	91,987	1188	7.08	11.4294	18,309
Brook Park	OH	91,826	1189	7.0809	11.4277	18,765
Gloucester	NJ	91,625	1190	7.0817	11.4255	11,500
Pasco	WA	91,604	1191	7.0825	11.4252	57,040
Woodlawn CDP	MD	91,408	1192	7.0834	11.4231	37,870
Westerville	OH	91,404	1193	7.0842	11.423	34,413
Williamsport	PA	91,308	1194	7.0851	11.422	27,780
Waldorf CDP	MD	91,306	1195	7.0859	11.422	67,298
Mechanicsville CDP	VA	91,269	1196	7.0867	11.4216	34,891
Toledo	OR	91,258	1197	7.0876	11.4214	2,008
Bradenton	FL	91,146	1198	7.0884	11.4202	46,266
Conway	AR	91,129	1199	7.0892	11.42	53,229
Logansport	IN	90,835	1200	7.0901	11.4168	16,394
Methuen Town	MA	90,738	1201	7.0909	11.4157	47,982
Littleton	CO	90,635	1202	7.0917	11.4146	40,513
Baldwin Park	CA	90,545	1203	7.0926	11.4136	75,017
Pearl	MS	90,527	1204	7.0934	11.4134	24,430
Newberry	FL	90,525	1205	7.0942	11.4134	5,360
Spartanburg	SC	90,488	1206	7.0951	11.413	33,252
Goshen	IN	90,443	1207	7.0959	11.4125	25,750
Lima	OH	90,393	1208	7.0967	11.4119	36,868
Laplace CDP	LA	90,345	1209	7.0975	11.4114	26,353
Berkeley	MO	90,253	1210	7.0984	11.4104	7,816
Warsaw	IN	90,222	1211	7.0992	11.41	13,145
Brentwood CDP	NY	90,180	1212	7.1	11.4096	59,900
Fairmont village	IL	90,172	1213	7.1009	11.4095	3,280
Eufaula	AL	90,149	1214	7.1017	11.4092	10,674
Gurnee village	IL	90,020	1215	7.1025	11.4078	25,150
Wheat Ridge	CO	89,994	1216	7.1033	11.4075	29,084
South San Francisco	CA	89,991	1217	7.1041	11.4075	58,023
Forest Hills CDP	MI	89,975	1218	7.105	11.4073	25,315
Bonita Springs	FL	89,940	1219	7.1058	11.4069	43,261
De Pere	WI	89,939	1220	7.1066	11.4069	20,450
Lugoff CDP	SC	89,880	1221	7.1074	11.4062	6,215
New Castle	PA	89,774	1222	7.1082	11.405	21,156
North Haven CDP	CT	89,754	1223	7.1091	11.4048	24,578
Ruston	LA	89,705	1224	7.1099	11.4043	18,343
Brookline CDP	MA	89,572	1225	7.1107	11.4028	60,963
Euless	TX	89,512	1226	7.1115	11.4021	50,926
Vestavia Hills	AL	89,421	1227	7.1123	11.4011	29,859
Coeur d'Alene	ID	89,376	1228	7.1131	11.4006	32,788
Braintree Town	MA	89,373	1229	7.114	11.4006	36,408
Elizabethtown	KY	89,312	1230	7.1148	11.3999	25,600
Smyrna	GA	89,273	1231	7.1156	11.3995	49,186
Lathrop	CA	89,203	1232	7.1164	11.3987	18,509
Elmira	NY	89,145	1233	7.1172	11.398	27,949
Slidell	LA	89,041	1234	7.118	11.3969	24,277
Sapulpa	OK	89,015	1235	7.1188	11.3966	15,297
Inglewood	CA	88,944	1236	7.1196	11.3958	111,610
Oakdale	MN	88,908	1237	7.1204	11.3954	27,533
Litchfield	MI	88,895	1238	7.1213	11.3952	192
Catalina Foothills CDP	AZ	88,837	1239	7.1221	11.3946	52,273
Lake Forest	CA	88,751	1240	7.1229	11.3936	73,478
Sand	CA	88,682	1241	7.1237	11.3928	1,444
Gahanna	OH	88,652	1242	7.1245	11.3925	31,097
Kennewick	WA	88,436	1243	7.1253	11.39	69,799
Bartow	FL	88,234	1244	7.1261	11.3877	19,695
Wheaton	IL	88,149	1245	7.1269	11.3868	49,403
Alafaya CDP	FL	87,922	1246	7.1277	11.3842	72,599
Bend	OR	87,860	1247	7.1285	11.3835	64,127
Sandusky	OH	87,609	1248	7.1293	11.3806	24,289
Prattville	AL	87,595	1249	7.1301	11.3805	28,473
Dearborn Heights	MI	87,562	1250	7.1309	11.3801	57,905
North Highlands CDP	CA	87,448	1251	7.1317	11.3788	41,903
Hot Springs	AR	87,412	1252	7.1325	11.3784	31,133
Prinsburg	MN	87,094	1253	7.1333	11.3747	24
Pelham	AL	87,074	1254	7.1341	11.3745	18,401
Ashwaubenon village	WI	87,064	1255	7.1349	11.3744	16,434
Castroville CDP	CA	87,040	1256	7.1357	11.3741	5,813
Woodridge village	IL	86,983	1257	7.1365	11.3735	30,791
Boulder Flats CDP	WY	86,960	1258	7.1373	11.3732	389
Duncanville	TX	86,952	1259	7.1381	11.3731	36,997
Salina	KS	86,881	1260	7.1389	11.3723	40,275
Indio	CA	86,761	1261	7.1397	11.3709	78,030
Tucker CDP	GA	86,680	1262	7.1405	11.37	27,762
Martinez	CA	86,581	1263	7.1412	11.3688	33,738
Port Orange	FL	86,575	1264	7.142	11.3688	51,783
Whittier	CA	86,522	1265	7.1428	11.3681	83,589
Norwich	CT	86,520	1266	7.1436	11.3681	39,954
Melville CDP	NY	86,497	1267	7.1444	11.3679	18,710
Buckeye town	AZ	86,417	1268	7.1452	11.3669	43,163
Leominster	MA	86,413	1269	7.146	11.3669	40,346
Montebello	CA	86,408	1270	7.1468	11.3668	62,294
Lancaster	PA	86,328	1271	7.1476	11.3659	58,082
Marysville	CA	85,905	1272	7.1483	11.361	10,293
Effingham	IL	85,884	1273	7.1491	11.3608	7,647
Palm Desert	CA	85,844	1274	7.1499	11.3603	43,894
Belvidere	IL	85,769	1275	7.1507	11.3594	18,975
San Rafael	CA	85,627	1276	7.1515	11.3578	54,653
Huntsville	TX	85,624	1277	7.1523	11.3577	32,877
Arcadia	CA	85,424	1278	7.1531	11.3554	59,048
Town and Country	MO	85,390	1279	7.1538	11.355	13,322
Reston CDP	VA	85,345	1280	7.1546	11.3545	57,893
Westport CDP	CT	85,300	1281	7.1554	11.3539	26,484
Haxtun town	CO	85,140	1282	7.1562	11.3521	2
Benton	AR	85,092	1283	7.157	11.3515	23,820
Payson	UT	85,064	1284	7.1577	11.3512	14,629
Belleville	IL	84,942	1285	7.1585	11.3497	41,141
Madison	MS	84,899	1286	7.1593	11.3492	20,627
Palm Harbor CDP	FL	84,772	1287	7.1601	11.3477	55,808
Lisle village	IL	84,744	1288	7.1608	11.3474	22,157
Merritt Island CDP	FL	84,685	1289	7.1616	11.3467	34,785
Richland	WA	84,684	1290	7.1624	11.3467	44,144
Perris	CA	84,657	1291	7.1632	11.3464	64,941
Chino Hills	CA	84,603	1292	7.1639	11.3457	69,610
Novato	CA	84,578	1293	7.1647	11.3454	47,950
Mason	OH	84,541	1294	7.1655	11.345	32,354
West Haven	CT	84,527	1295	7.1663	11.3448	53,027
Gardena	CA	84,514	1296	7.167	11.3447	59,021
La Vergne	TN	84,478	1297	7.1678	11.3442	28,393
Twentynine Palms	CA	84,358	1298	7.1686	11.3428	14,054
St. Charles	IL	84,353	1299	7.1694	11.3428	30,337
Folsom	CA	84,332	1300	7.1701	11.3425	70,090
Fairburn	GA	84,246	1301	7.1709	11.3415	13,070
Madison CDP	ME	84,235	1302	7.1717	11.3414	2,419
Goldsboro	NC	84,173	1303	7.1724	11.3406	29,716
Trumbull CDP	CT	84,130	1304	7.1732	11.3401	36,236
Sand Springs	OK	84,085	1305	7.174	11.3396	14,933
Oildale CDP	CA	84,042	1306	7.1747	11.3391	22,974
Cookeville	TN	84,001	1307	7.1755	11.3386	28,781
Lewiston	ME	83,913	1308	7.1763	11.3375	36,582
Bristol	TN	83,895	1309	7.177	11.3373	26,044
Highland Park	IL	83,764	1310	7.1778	11.3358	29,334
Hackensack	NJ	83,742	1311	7.1785	11.3355	42,495
Kannapolis	NC	83,736	1312	7.1793	11.3354	39,960
Wesley Chapel CDP	FL	83,665	1313	7.1801	11.3346	45,242
Tamarac	FL	83,559	1314	7.1808	11.3333	60,095
Troy	NY	83,394	1315	7.1816	11.3313	48,435
Marysville	WA	83,206	1316	7.1824	11.3291	55,890
Bothell	WA	83,058	1317	7.1831	11.3273	34,724
Carol Stream village	IL	83,045	1318	7.1839	11.3271	39,579
Mooresville town	NC	83,012	1319	7.1846	11.3267	23,298
Panama	FL	83,009	1320	7.1854	11.3267	35,590
Florence	KY	83,001	1321	7.1861	11.3266	23,618
Konterra CDP	MD	82,943	1322	7.1869	11.3259	6,846
Lansing village	IL	82,881	1323	7.1877	11.3252	26,652
Jeffersonville	IN	82,777	1324	7.1884	11.3239	42,874
Saratoga Springs	NY	82,755	1325	7.1892	11.3236	26,097
Quincy	IL	82,722	1326	7.1899	11.3232	35,627
Mount Pleasant village	WI	82,399	1327	7.1907	11.3193	29,950
Davis	CA	82,214	1328	7.1914	11.3171	55,357
Burton	MI	82,170	1329	7.1922	11.3165	30,116
Lake Elsinore	CA	82,152	1330	7.1929	11.3163	51,764
Buffalo Grove village	IL	82,113	1331	7.1937	11.3159	36,708
Dunwoody	GA	82,036	1332	7.1944	11.3149	44,972
Lake Forest	IL	81,865	1333	7.1952	11.3128	19,236
Dix Hills CDP	NY	81,848	1334	7.1959	11.3126	27,071
Lynnwood	WA	81,831	1335	7.1967	11.3124	36,576
Lafayette	CA	81,808	1336	7.1974	11.3121	24,050
Winter Haven	FL	81,807	1337	7.1982	11.3121	38,831
Maryville	TN	81,711	1338	7.1989	11.3109	25,161
Covington	KY	81,579	1339	7.1997	11.3093	40,940
Catonsville CDP	MD	81,528	1340	7.2004	11.3087	39,813
Texarkana	TX	81,520	1341	7.2012	11.3086	34,505
South Willard CDP	UT	81,250	1342	7.2019	11.3053	458
Hurst	TX	81,248	1343	7.2027	11.3053	36,451
Union	CA	81,241	1344	7.2034	11.3052	67,928
Castro Valley CDP	CA	81,228	1345	7.2041	11.305	57,188
Minot	ND	81,206	1346	7.2049	11.3047	33,381
Mount Vernon	IL	81,194	1347	7.2056	11.3046	11,390
Independence	OH	81,169	1348	7.2064	11.3043	7,324
Nacogdoches	TX	81,049	1349	7.2071	11.3028	28,144
Rolling Meadows	IL	80,985	1350	7.2079	11.302	22,211
Azusa	CA	80,930	1351	7.2086	11.3013	45,498
Galesburg	IL	80,880	1352	7.2093	11.3007	26,829
Rockwall	TX	80,828	1353	7.2101	11.3001	28,554
Endicott village	NY	80,790	1354	7.2108	11.2996	12,359
Monroeville municipality	PA	80,699	1355	7.2116	11.2985	28,746
College Park	MD	80,590	1356	7.2123	11.2971	27,864
Whitney CDP	NV	80,370	1357	7.213	11.2944	33,195
San Juan Capistrano	CA	80,280	1358	7.2138	11.2933	35,342
Jamestown	NY	80,266	1359	7.2145	11.2931	29,488
East Point	GA	80,195	1360	7.2152	11.2922	34,546
Bellflower	CA	80,162	1361	7.216	11.2918	76,116
Westlake	OH	79,928	1362	7.2167	11.2889	33,124
Rowland Heights CDP	CA	79,915	1363	7.2174	11.2887	46,263
Harrisonburg	VA	79,898	1364	7.2182	11.2885	45,849
Lakewood	CA	79,702	1365	7.2189	11.286	79,677
Kirkwood	MO	79,666	1366	7.2196	11.2856	25,410
Leesburg	FL	79,637	1367	7.2204	11.2852	19,184
Hilton Head Island town	SC	79,478	1368	7.2211	11.2832	37,217
Schertz	TX	79,360	1369	7.2218	11.2818	29,086
Red Wing	MN	79,328	1370	7.2226	11.2814	12,142
Bremerton	WA	79,284	1371	7.2233	11.2808	38,934
Centreville CDP	VA	79,060	1372	7.224	11.278	67,248
La Mirada	CA	79,045	1373	7.2248	11.2778	48,818
Albertville	AL	78,940	1374	7.2255	11.2764	18,812
Napa	CA	78,749	1375	7.2262	11.274	67,899
Krotz Springs town	LA	78,617	1376	7.2269	11.2723	210
Weston	FL	78,584	1377	7.2277	11.2719	63,216
Shelton	CT	78,513	1378	7.2284	11.271	39,455
Culver	CA	78,501	1379	7.2291	11.2709	38,618
Altamonte Springs	FL	78,336	1380	7.2298	11.2688	36,860
West Monroe	LA	78,331	1381	7.2306	11.2687	11,876
Cedar Park	TX	78,314	1382	7.2313	11.2685	50,648
Mount Vernon	NY	78,257	1383	7.232	11.2678	67,374
North Ridgeville	OH	78,245	1384	7.2327	11.2676	29,742
Hudson	OH	78,226	1385	7.2335	11.2674	22,253
Daly	CA	78,196	1386	7.2342	11.267	97,926
South Holland village	IL	78,184	1387	7.2349	11.2668	24,451
Monroe	GA	78,178	1388	7.2356	11.2667	8,993
Severn CDP	MD	78,101	1389	7.2363	11.2658	43,801
Petaluma	CA	78,101	1390	7.2371	11.2658	48,299
Fairmount CDP	CO	78,099	1391	7.2378	11.2657	6,448
Sumas	WA	78,086	1392	7.2385	11.2656	229
Dauphin Island town	AL	78,031	1393	7.2392	11.2649	1,237
Cupertino	CA	77,995	1394	7.2399	11.2644	57,298
Fort Lee borough	NJ	77,924	1395	7.2406	11.2635	35,989
Coconut Creek	FL	77,779	1396	7.2414	11.2616	51,967
University Park village	IL	77,703	1397	7.2421	11.2606	8,518
Solon	OH	77,629	1398	7.2428	11.2597	23,337
Bartlett	TN	77,587	1399	7.2435	11.2592	51,051
Cartersville	GA	77,562	1400	7.2442	11.2588	18,511
La Verne	CA	77,408	1401	7.2449	11.2568	30,080
Leawood	KS	77,317	1402	7.2457	11.2557	31,902
Hammond	LA	77,215	1403	7.2464	11.2544	17,191
Belton	TX	77,195	1404	7.2471	11.2541	14,010
Port Charlotte CDP	FL	77,141	1405	7.2478	11.2534	51,554
Urbana	IL	77,101	1406	7.2485	11.2529	37,020
East Orange	NJ	77,088	1407	7.2492	11.2527	67,635
Midvale	UT	77,059	1408	7.2499	11.2523	26,843
Scottsboro	AL	77,004	1409	7.2506	11.2516	12,625
Plainfield town	IN	76,980	1410	7.2513	11.2513	24,832
Huber Heights	OH	76,978	1411	7.2521	11.2513	36,800
Manassas	VA	76,975	1412	7.2528	11.2512	35,456
Venice	FL	76,889	1413	7.2535	11.2501	19,422
Claremore	OK	76,884	1414	7.2542	11.2501	15,274
Mosinee	WI	76,847	1415	7.2549	11.2496	3,187
Petersburg	VA	76,846	1416	7.2556	11.2496	31,339
Burleson	TX	76,773	1417	7.2563	11.2486	34,878
Delaware	OH	76,767	1418	7.257	11.2485	26,501
West Springfield Town	MA	76,720	1419	7.2577	11.2479	28,819
Tooele	UT	76,614	1420	7.2584	11.2465	27,414
Gallatin	TN	76,549	1421	7.2591	11.2457	26,169
Newport	RI	76,501	1422	7.2598	11.2451	23,642
Loves Park	IL	76,400	1423	7.2605	11.2437	23,164
San Marcos	CA	76,390	1424	7.2612	11.2436	76,274
Buckingham CDP	FL	76,269	1425	7.2619	11.242	4,162
Livingston	CA	76,201	1426	7.2626	11.2411	8,297
Demopolis	AL	76,172	1427	7.2633	11.2408	5,462
North Miami	FL	76,092	1428	7.264	11.2397	58,950
Menasha	WI	76,032	1429	7.2647	11.2389	16,984
Wallingford Center CDP	CT	76,021	1430	7.2654	11.2388	17,507
North Hills village	NY	76,012	1431	7.2661	11.2386	5,584
Gallup	NM	75,940	1432	7.2668	11.2377	14,462
Puyallup	WA	75,926	1433	7.2675	11.2375	36,953
Olean	NY	75,830	1434	7.2682	11.2363	14,148
Medford CDP	NY	75,672	1435	7.2689	11.2342	24,187
Sedalia	MO	75,604	1436	7.2696	11.2333	19,070
Blue Ash	OH	75,438	1437	7.2703	11.2311	13,195
Clairton	PA	75,269	1438	7.271	11.2288	6,348
Beltsville CDP	MD	75,174	1439	7.2717	11.2276	18,436
Kendale Lakes CDP	FL	75,112	1440	7.2724	11.2267	56,819
Davenport CDP	CA	74,736	1441	7.2731	11.2217	78
Lake Havasu	AZ	74,704	1442	7.2738	11.2213	45,565
Wilson	NC	74,649	1443	7.2745	11.2206	36,707
Twin Falls	ID	74,627	1444	7.2752	11.2203	36,621
Bedford	TX	74,466	1445	7.2759	11.2181	47,515
Cayce	SC	74,433	1446	7.2766	11.2177	11,676
Garyville CDP	LA	74,313	1447	7.2772	11.216	2,432
Del	OK	74,310	1448	7.2779	11.216	20,405
King of Prussia CDP	PA	74,300	1449	7.2786	11.2159	19,905
Savage	MN	74,272	1450	7.2793	11.2155	25,748
Franklin	WI	74,225	1451	7.28	11.2149	35,675
Elk River	MN	74,065	1452	7.2807	11.2127	23,120
Hutchinson	KS	74,045	1453	7.2814	11.2124	37,261
Thomaston	GA	73,998	1454	7.2821	11.2118	6,277
Troy	OH	73,892	1455	7.2828	11.2104	18,284
Fredericksburg	VA	73,805	1456	7.2834	11.2092	23,490
South Hill CDP	WA	73,741	1457	7.2841	11.2083	49,536
Niles village	IL	73,680	1458	7.2848	11.2075	31,918
Four Corners CDP	FL	73,612	1459	7.2855	11.2066	17,406
Sevierville	TN	73,594	1460	7.2862	11.2063	11,097
Bentonville	AR	73,515	1461	7.2869	11.2052	31,209
Lewiston	ID	73,448	1462	7.2876	11.2043	26,934
Carson	MI	73,420	1463	7.2882	11.2039	164
Alabaster	AL	73,325	1464	7.2889	11.2027	26,755
Florissant	MO	73,233	1465	7.2896	11.2014	51,353
Perryman CDP	MD	73,055	1466	7.2903	11.199	1,711
Menlo Park	CA	73,047	1467	7.291	11.1989	34,158
Melville CDP	RI	72,949	1468	7.2917	11.1975	1,573
Greenwood Village	CO	72,890	1469	7.2923	11.1967	14,360
Belford CDP	NJ	72,761	1470	7.293	11.1949	2,423
Sheridan	WY	72,747	1471	7.2937	11.1947	13,573
Montclair	CA	72,716	1472	7.2944	11.1943	37,715
Irondale	AL	72,630	1473	7.2951	11.1931	10,296
Le Sueur	MN	72,614	1474	7.2957	11.1929	1,667
Elkridge CDP	MD	72,582	1475	7.2964	11.1925	16,209
Granger CDP	IN	72,540	1476	7.2971	11.1919	29,855
Germantown	TN	72,420	1477	7.2978	11.1902	39,498
Park Ridge	IL	72,365	1478	7.2984	11.1895	37,480
Allen Park	MI	72,363	1479	7.2991	11.1895	28,647
Secaucus town	NJ	72,350	1480	7.2998	11.1893	16,026
DeSoto	TX	72,349	1481	7.3005	11.1893	51,861
Antigo	WI	72,303	1482	7.3011	11.1886	5,787
Millville	NJ	72,300	1483	7.3018	11.1886	28,221
Albany	OR	72,237	1484	7.3025	11.1877	39,490
Ceres	CA	72,236	1485	7.3032	11.1877	38,582
Eagle Grove	IA	72,181	1486	7.3038	11.1869	1,452
Balch Springs	TX	72,127	1487	7.3045	11.1862	24,563
Temescal Valley CDP	CA	72,094	1488	7.3052	11.1857	12,398
Jeffersontown	KY	72,071	1489	7.3059	11.1854	25,522
Carmichael CDP	CA	72,019	1490	7.3065	11.1847	62,796
Fairborn	OH	71,975	1491	7.3072	11.1841	31,160
Clovis	CA	71,769	1492	7.3079	11.1812	94,507
Amelia CDP	LA	71,760	1493	7.3085	11.1811	154
Webster Groves	MO	71,616	1494	7.3092	11.1791	22,930
Florence	SC	71,607	1495	7.3099	11.1789	33,035
Hauppauge CDP	NY	71,588	1496	7.3106	11.1787	21,348
Beverly	MA	71,562	1497	7.3112	11.1783	39,190
Foster	CA	71,538	1498	7.3119	11.178	30,553
Lake Worth	FL	71,480	1499	7.3126	11.1772	34,798
Owatonna	MN	71,415	1500	7.3132	11.1763	18,894
Newark	CA	70,976	1501	7.3139	11.1701	41,633
Itasca village	IL	70,952	1502	7.3146	11.1698	8,126
Vista	CA	70,952	1503	7.3152	11.1698	90,487
Lakewood	OH	70,942	1504	7.3159	11.1696	51,855
Wilmington CDP	MA	70,928	1505	7.3165	11.1694	22,582
Monterey Park	CA	70,922	1506	7.3172	11.1693	59,547
Lumberton	NC	70,842	1507	7.3179	11.1682	14,847
Mehlville CDP	MO	70,637	1508	7.3185	11.1653	27,726
Haltom	TX	70,623	1509	7.3192	11.1651	43,713
North Fort Myers CDP	FL	70,610	1510	7.3199	11.1649	33,320
Greenville	MS	70,497	1511	7.3205	11.1633	29,989
Pico Rivera	CA	70,492	1512	7.3212	11.1633	63,741
Carbondale	IL	70,485	1513	7.3218	11.1632	22,612
Oxoboxo River CDP	CT	70,460	1514	7.3225	11.1628	2,994
Parkersburg	WV	70,397	1515	7.3232	11.1619	27,799
Danvers CDP	MA	70,370	1516	7.3238	11.1615	26,869
Norwood CDP	MA	70,327	1517	7.3245	11.1609	28,571
North Washington CDP	CO	70,208	1518	7.3251	11.1592	1,929
Crystal Lake	IL	70,165	1519	7.3258	11.1586	38,215
Groton	CT	70,096	1520	7.3265	11.1576	10,220
Greenbelt	MD	69,922	1521	7.3271	11.1551	23,337
Catoosa	OK	69,892	1522	7.3278	11.1547	2,427
Tysons Corner CDP	VA	69,809	1523	7.3284	11.1535	17,753
Tuckahoe CDP	VA	69,804	1524	7.3291	11.1535	44,938
North Olmsted	OH	69,785	1525	7.3297	11.1532	32,458
Hinsdale village	IL	69,679	1526	7.3304	11.1517	16,301
Kyle	TX	69,670	1527	7.3311	11.1515	24,369
Blue Springs	MO	69,615	1528	7.3317	11.1507	43,726
Gainesville	TX	69,586	1529	7.3324	11.1503	12,535
Ferry Pass CDP	FL	69,575	1530	7.333	11.1502	29,308
Brewton	AL	69,498	1531	7.3337	11.1491	3,159
Campbell	CA	69,485	1532	7.3343	11.1489	40,167
Ponca	OK	69,465	1533	7.335	11.1486	22,745
Kinnelon borough	NJ	69,416	1534	7.3356	11.1479	10,332
Valparaiso	IN	69,394	1535	7.3363	11.1476	29,991
Plainview CDP	NY	69,294	1536	7.3369	11.1461	26,128
East Moline	IL	69,283	1537	7.3376	11.146	19,225
Muscle Shoals	AL	69,157	1538	7.3382	11.1441	11,134
New Iberia	LA	69,111	1539	7.3389	11.1435	26,233
Chanhassen	MN	69,043	1540	7.3395	11.1425	23,841
North St. Paul	MN	69,034	1541	7.3402	11.1424	11,096
Wyandotte	MI	68,990	1542	7.3408	11.1417	25,660
Hobart	IN	68,980	1543	7.3415	11.1416	28,367
West Bend	WI	68,973	1544	7.3421	11.1415	25,037
Winchester CDP	NV	68,936	1545	7.3428	11.1409	26,666
International Falls	MN	68,838	1546	7.3434	11.1395	4,462
Rosedale CDP	MD	68,723	1547	7.3441	11.1378	20,217
Centerville	OH	68,689	1548	7.3447	11.1373	22,958
Fort Hood CDP	TX	68,674	1549	7.3454	11.1371	26,516
Augusta	ME	68,623	1550	7.346	11.1364	17,719
Zanesville	OH	68,616	1551	7.3467	11.1363	23,102
Bountiful	UT	68,531	1552	7.3473	11.135	39,619
Lacey	WA	68,329	1553	7.3479	11.1321	40,156
Anoka	MN	68,324	1554	7.3486	11.132	17,189
South Charleston	WV	68,322	1555	7.3492	11.132	12,852
Collierville town	TN	68,313	1556	7.3499	11.1319	40,160
Weatherford	TX	68,283	1557	7.3505	11.1314	18,144
Porterville	CA	68,247	1558	7.3512	11.1309	48,507
Brent CDP	FL	68,184	1559	7.3518	11.13	21,885
Riverdale	IA	68,120	1560	7.3524	11.129	1,855
McIntyre town	GA	68,076	1561	7.3531	11.1284	63
Malden	MA	68,065	1562	7.3537	11.1282	60,273
Wyandanch CDP	NY	67,920	1563	7.3544	11.1261	11,574
Coatesville	PA	67,854	1564	7.355	11.1251	12,147
Wheeling	WV	67,840	1565	7.3556	11.1249	23,875
Severna Park CDP	MD	67,800	1566	7.3563	11.1243	37,509
Hagerstown	MD	67,773	1567	7.3569	11.1239	33,936
Flowood	MS	67,773	1568	7.3576	11.1239	12,523
Ypsilanti	MI	67,762	1569	7.3582	11.1238	20,020
American Fork	UT	67,735	1570	7.3588	11.1234	24,582
University CDP	FL	67,663	1571	7.3595	11.1223	31,051
Shirley CDP	NY	67,648	1572	7.3601	11.1221	27,777
Calumet	IL	67,474	1573	7.3607	11.1195	34,886
Brigham	UT	67,445	1574	7.3614	11.1191	15,541
Lauderhill	FL	67,408	1575	7.362	11.1185	66,555
Marrero CDP	LA	67,281	1576	7.3626	11.1166	30,922
Hilliard	OH	67,200	1577	7.3633	11.1154	28,189
Rocklin	CA	67,186	1578	7.3639	11.1152	52,615
La Porte	IN	67,171	1579	7.3645	11.115	18,520
Needham CDP	MA	67,166	1580	7.3652	11.1149	28,908
Carmel Valley Village CDP	CA	67,072	1581	7.3658	11.1135	3,548
Apopka	FL	67,022	1582	7.3664	11.1128	40,381
Marinette	WI	66,874	1583	7.3671	11.1106	9,274
Tarrant	AL	66,817	1584	7.3677	11.1097	6,185
Ankeny	IA	66,786	1585	7.3683	11.1092	35,959
Post Falls	ID	66,754	1586	7.369	11.1088	23,947
Broussard	LA	66,717	1587	7.3696	11.1082	10,037
San Clemente	CA	66,679	1588	7.3702	11.1076	61,982
Levittown CDP	NY	66,677	1589	7.3709	11.1076	52,014
Danville town	CA	66,668	1590	7.3715	11.1075	38,953
Pineville	LA	66,638	1591	7.3721	11.107	11,546
Arcata	CA	66,611	1592	7.3727	11.1066	13,834
Dodge	KS	66,599	1593	7.3734	11.1064	17,224
Fernley	NV	66,472	1594	7.374	11.1045	18,091
Vidor	TX	66,435	1595	7.3746	11.104	7,852
Issaquah	WA	66,425	1596	7.3753	11.1038	19,693
Arnold	MO	66,365	1597	7.3759	11.1029	21,205
Berlin	NH	66,300	1598	7.3765	11.1019	9,968
New Smyrna Beach	FL	66,296	1599	7.3771	11.1019	18,459
Evendale village	OH	66,260	1600	7.3778	11.1013	3,154
Grove	OH	66,252	1601	7.3784	11.1012	26,890
Rosedale CDP	CA	66,227	1602	7.379	11.1008	17,304
Gonzales	CA	66,217	1603	7.3796	11.1007	3,015
Commack CDP	NY	66,170	1604	7.3803	11.1	36,003
Lawrenceville	GA	66,164	1605	7.3809	11.0999	31,299
East St. Louis	IL	66,135	1606	7.3815	11.0995	24,627
Weslaco	TX	66,135	1607	7.3821	11.0995	30,505
Columbia	TN	66,134	1608	7.3827	11.0994	25,630
Bartlesville	OK	66,132	1609	7.3834	11.0994	29,943
Dedham CDP	MA	66,122	1610	7.384	11.0993	25,017
New London	CT	66,118	1611	7.3846	11.0992	26,984
Mason	IA	66,074	1612	7.3852	11.0985	23,020
Atchison	KS	66,060	1613	7.3859	11.0983	6,828
Maumee	OH	66,056	1614	7.3865	11.0983	15,464
Parole CDP	MD	66,048	1615	7.3871	11.0981	15,385
Riverside	OH	66,019	1616	7.3877	11.0977	24,167
Trussville	AL	65,968	1617	7.3883	11.0969	16,876
Painesville	OH	65,889	1618	7.3889	11.0957	18,640
Poway	CA	65,873	1619	7.3896	11.0955	48,601
Kent	OH	65,775	1620	7.3902	11.094	25,987
Ferrysburg	MI	65,633	1621	7.3908	11.0918	2,669
West Babylon CDP	NY	65,590	1622	7.3914	11.0912	43,680
Chaska	MN	65,533	1623	7.392	11.0903	23,844
Prichard	AL	65,525	1624	7.3926	11.0902	22,610
Clearfield	UT	65,274	1625	7.3933	11.0863	26,859
North Myrtle Beach	SC	65,243	1626	7.3939	11.0859	11,579
Geneva	IL	65,210	1627	7.3945	11.0854	20,772
Revere	MA	65,205	1628	7.3951	11.0853	51,665
Duncan	OK	65,034	1629	7.3957	11.0827	18,503
Cullman	AL	65,033	1630	7.3963	11.0827	12,905
Des Peres	MO	65,019	1631	7.3969	11.0824	8,500
Altoona	PA	64,985	1632	7.3976	11.0819	44,089
Gilroy	CA	64,954	1633	7.3982	11.0814	41,130
Neenah	WI	64,953	1634	7.3988	11.0814	20,560
Beverly Hills	CA	64,907	1635	7.3994	11.0807	34,407
Ithaca	NY	64,858	1636	7.4	11.08	20,385
Cathedral	CA	64,810	1637	7.4006	11.0792	46,975
Garfield Heights	OH	64,702	1638	7.4012	11.0776	28,843
Sulphur	LA	64,700	1639	7.4018	11.0775	18,802
Georgetown	KY	64,657	1640	7.4025	11.0769	17,858
Springville	UT	64,648	1641	7.4031	11.0767	26,497
Munising	MI	64,609	1642	7.4037	11.0761	927
Wellington village	FL	64,561	1643	7.4043	11.0754	55,982
Tamiami CDP	FL	64,555	1644	7.4049	11.0753	55,205
Owings Mills CDP	MD	64,545	1645	7.4055	11.0751	33,914
Leesburg town	VA	64,530	1646	7.4061	11.0749	34,364
Burlington	IA	64,524	1647	7.4067	11.0748	23,983
Southlake	TX	64,379	1648	7.4073	11.0725	27,478
Schiller Park village	IL	64,368	1649	7.4079	11.0724	11,187
Corsicana	TX	64,365	1650	7.4085	11.0723	19,013
Deerfield village	IL	64,345	1651	7.4091	11.072	17,583
Pooler	GA	64,342	1652	7.4097	11.072	13,132
Wellesley CDP	MA	64,336	1653	7.4103	11.0719	27,859
Englewood	CO	64,244	1654	7.411	11.0704	29,995
Randolph CDP	MA	64,240	1655	7.4116	11.0704	31,859
Humble	TX	64,228	1656	7.4122	11.0702	13,554
Newington CDP	CT	64,223	1657	7.4128	11.0701	30,943
Burlington CDP	MA	64,191	1658	7.4134	11.0696	24,389
San Carlos	CA	64,155	1659	7.414	11.0691	27,007
Warrensburg	MO	64,148	1660	7.4146	11.0689	14,243
Burlingame	CA	64,127	1661	7.4152	11.0686	27,542
New Brunswick	NJ	64,089	1662	7.4158	11.068	54,326
Morton Grove village	IL	64,031	1663	7.4164	11.0671	24,250
Urbandale	IA	64,016	1664	7.417	11.0669	40,123
Wethersfield CDP	CT	64,009	1665	7.4176	11.0668	26,732
Jasper	IN	63,900	1666	7.4182	11.0651	10,263
Barberton	OH	63,833	1667	7.4188	11.064	25,728
Bridgeview village	IL	63,775	1668	7.4194	11.0631	17,396
Salem	MA	63,740	1669	7.42	11.0626	41,114
Mount Juliet	TN	63,737	1670	7.4206	11.0625	16,923
Norton Shores	MI	63,713	1671	7.4212	11.0621	23,858
Elko	NV	63,677	1672	7.4218	11.0616	11,169
Jacksonville	AR	63,672	1673	7.4224	11.0615	26,567
Upper Arlington	OH	63,668	1674	7.423	11.0614	32,923
University	MO	63,640	1675	7.4236	11.061	35,253
Hicksville CDP	NY	63,539	1676	7.4242	11.0594	40,856
Huron	SD	63,484	1677	7.4248	11.0585	9,148
Perth Amboy	NJ	63,467	1678	7.4254	11.0583	50,250
Bowie	MD	63,462	1679	7.426	11.0582	44,858
Roswell	NM	63,410	1680	7.4265	11.0574	39,640
Willowbrook CDP	CA	63,351	1681	7.4271	11.0564	36,994
Glen Avon CDP	CA	63,318	1682	7.4277	11.0559	20,543
Delano	CA	63,293	1683	7.4283	11.0555	40,606
Peru	IL	63,271	1684	7.4289	11.0552	8,485
Manhattan	KS	63,176	1685	7.4295	11.0537	42,743
El Reno	OK	63,168	1686	7.4301	11.0535	16,120
Centralia	IL	63,143	1687	7.4307	11.0532	11,977
Odessa	MO	63,108	1688	7.4313	11.0526	2,962
Barstow	CA	63,088	1689	7.4319	11.0523	23,753
Rogers	MN	62,943	1690	7.4325	11.05	5,951
Dover	OH	62,921	1691	7.4331	11.0496	9,302
LaGrange	GA	62,884	1692	7.4337	11.049	25,486
Liberty	MO	62,822	1693	7.4343	11.0481	29,504
Harvey	IL	62,816	1694	7.4348	11.048	23,097
West Fargo	ND	62,760	1695	7.4354	11.0471	20,475
Alliance	OH	62,754	1696	7.436	11.047	20,235
Moss Point	MS	62,745	1697	7.4366	11.0468	14,087
North Royalton	OH	62,707	1698	7.4372	11.0462	30,520
East Northport CDP	NY	62,698	1699	7.4378	11.0461	19,775
Palm CDP	FL	62,657	1700	7.4384	11.0454	22,992
Nephi	UT	62,513	1701	7.439	11.0431	2,476
Windsor town	CO	62,454	1702	7.4396	11.0422	13,570
Sunol CDP	CA	62,438	1703	7.4401	11.0419	1,694
Newark	DE	62,392	1704	7.4407	11.0412	27,610
Austintown CDP	OH	62,386	1705	7.4413	11.0411	27,362
Wayne	MI	62,347	1706	7.4419	11.0405	17,609
Berwyn	IL	62,339	1707	7.4425	11.0403	55,424
Lebanon	NH	62,302	1708	7.4431	11.0397	13,275
Spring Valley Village	TX	62,242	1709	7.4437	11.0388	4,304
Sandston CDP	VA	62,163	1710	7.4442	11.0375	7,352
Schererville town	IN	62,150	1711	7.4448	11.0373	27,631
Norco	CA	62,074	1712	7.4454	11.0361	28,968
New Brighton	MN	61,998	1713	7.446	11.0349	21,094
Howard village	WI	61,951	1714	7.4466	11.0341	17,291
Lackland AFB CDP	TX	61,918	1715	7.4472	11.0336	9,900
Fremont	OH	61,882	1716	7.4478	11.033	15,933
Fountainebleau CDP	FL	61,839	1717	7.4483	11.0323	58,560
Ashburn CDP	VA	61,812	1718	7.4489	11.0318	41,021
Riverton	UT	61,731	1719	7.4495	11.0305	35,051
West Carrollton	OH	61,730	1720	7.4501	11.0305	12,666
South St. Paul	MN	61,709	1721	7.4507	11.0302	20,680
Cockeysville CDP	MD	61,707	1722	7.4512	11.0302	20,540
Rossville CDP	MD	61,641	1723	7.4518	11.0291	15,695
Wildomar	CA	61,594	1724	7.4524	11.0283	36,566
Rosenberg	TX	61,580	1725	7.453	11.0281	26,439
Traverse	MI	61,535	1726	7.4536	11.0274	12,770
The Villages CDP	FL	61,521	1727	7.4541	11.0271	41,639
Passaic	NJ	61,486	1728	7.4547	11.0266	70,110
Apex town	NC	61,469	1729	7.4553	11.0263	25,054
Cedar Hill	TX	61,352	1730	7.4559	11.0244	45,662
Warrensville Heights	OH	61,344	1731	7.4565	11.0242	13,441
Torrington	CT	61,332	1732	7.457	11.0241	36,089
Santee	CA	61,307	1733	7.4576	11.0236	51,880
Geneva	NY	61,209	1734	7.4582	11.0221	12,948
Wilkes-Barre	PA	61,194	1735	7.4588	11.0218	39,301
Dixon	IL	61,176	1736	7.4593	11.0215	10,261
Winter Park	FL	61,164	1737	7.4599	11.0213	28,986
Kingman	AZ	61,142	1738	7.4605	11.021	21,926
Laguna Niguel	CA	61,076	1739	7.4611	11.0199	61,038
Streetsboro	OH	60,980	1740	7.4616	11.0183	16,069
Merriam	KS	60,906	1741	7.4622	11.0171	11,199
Pine Hills CDP	FL	60,871	1742	7.4628	11.0165	58,403
Perrysburg	OH	60,821	1743	7.4634	11.0157	16,172
Cleveland Heights	OH	60,802	1744	7.4639	11.0154	46,588
Merrick CDP	NY	60,760	1745	7.4645	11.0147	22,193
Freeport	TX	60,716	1746	7.4651	11.014	11,091
Sealy	TX	60,711	1747	7.4657	11.0139	2,431
El Paso de Robles (Paso Robles)	CA	60,677	1748	7.4662	11.0133	25,092
Avon	OH	60,634	1749	7.4668	11.0126	21,337
Reynoldsburg	OH	60,626	1750	7.4674	11.0125	33,511
Shoreview	MN	60,407	1751	7.4679	11.0089	25,044
Foothill Farms CDP	CA	60,393	1752	7.4685	11.0086	32,697
Van Buren	AR	60,363	1753	7.4691	11.0081	17,593
Monrovia	CA	60,342	1754	7.4697	11.0078	37,951
Atascadero	CA	60,232	1755	7.4702	11.006	26,149
Glendale	WI	60,217	1756	7.4708	11.0057	12,920
Greenfield	IN	60,191	1757	7.4714	11.0053	15,126
Seaford	DE	60,180	1758	7.4719	11.0051	5,861
Norton	OH	60,060	1759	7.4725	11.0031	12,656
Glendale Heights village	IL	60,057	1760	7.4731	11.003	29,042
Wooster	OH	60,038	1761	7.4736	11.0027	20,820
Belton	MO	60,016	1762	7.4742	11.0024	21,222
Spanish Fork	UT	59,991	1763	7.4748	11.0019	30,758
Summit village	IL	59,970	1764	7.4753	11.0016	11,068
Oak Park	MI	59,964	1765	7.4759	11.0015	29,381
Clinton CDP	MD	59,917	1766	7.4765	11.0007	35,588
Natchitoches	LA	59,887	1767	7.477	11.0002	16,496
Bryant	AR	59,873	1768	7.4776	11	17,587
Paducah	KY	59,814	1769	7.4782	10.999	22,471
Libertyville village	IL	59,801	1770	7.4787	10.9988	18,751
Marion	OH	59,745	1771	7.4793	10.9978	30,830
Springdale	OH	59,704	1772	7.4799	10.9972	10,439
Castle Rock town	CO	59,698	1773	7.4804	10.9971	32,804
Miami Lakes town	FL	59,694	1774	7.481	10.997	25,808
Emporia	KS	59,585	1775	7.4816	10.9952	20,959
Franklin Town	MA	59,526	1776	7.4821	10.9942	31,636
Margate	FL	59,509	1777	7.4827	10.9939	53,941
Pittsboro town	IN	59,469	1778	7.4832	10.9932	1,529
Carrollwood CDP	FL	59,430	1779	7.4838	10.9925	33,706
White Oak CDP	MD	59,416	1780	7.4844	10.9923	17,817
Lemoore	CA	59,394	1781	7.4849	10.9919	20,276
Salem	VA	59,318	1782	7.4855	10.9907	23,119
Bedford	VA	59,293	1783	7.4861	10.9902	4,962
Cedar	UT	59,285	1784	7.4866	10.9901	23,150
Charlottesville	VA	59,264	1785	7.4872	10.9898	42,593
Tumwater	WA	59,199	1786	7.4877	10.9887	17,785
Alcoa	TN	59,194	1787	7.4883	10.9886	10,134
Vandalia	OH	59,141	1788	7.4889	10.9877	14,381
Calabasas	CA	59,091	1789	7.4894	10.9868	19,102
Prairieville CDP	LA	59,013	1790	7.49	10.9855	26,294
Greer	SC	59,007	1791	7.4905	10.9854	21,198
Lino Lakes	MN	58,965	1792	7.4911	10.9847	20,394
Malibu	CA	58,960	1793	7.4916	10.9846	9,642
Clinton	MS	58,893	1794	7.4922	10.9835	24,986
Dock Junction CDP	GA	58,850	1795	7.4928	10.9827	7,796
Annandale CDP	VA	58,843	1796	7.4933	10.9826	41,178
Kinston	NC	58,823	1797	7.4939	10.9823	17,705
Vernon Hills village	IL	58,813	1798	7.4944	10.9821	22,473
The Colony	TX	58,736	1799	7.495	10.9808	35,210
Westerly CDP	RI	58,685	1800	7.4955	10.9799	17,568
Naples	FL	58,685	1801	7.4961	10.9799	22,324
New CDP	NY	58,662	1802	7.4967	10.9795	34,026
Bozeman	MT	58,629	1803	7.4972	10.979	32,914
Lordstown village	OH	58,626	1804	7.4978	10.9789	3,457
Trotwood	OH	58,621	1805	7.4983	10.9788	22,933
Bainbridge Island	WA	58,580	1806	7.4989	10.9781	23,045
Bartlett village	IL	58,551	1807	7.4994	10.9777	34,920
Douglasville	GA	58,514	1808	7.5	10.977	26,698
Grandville	MI	58,506	1809	7.5005	10.9769	15,230
Pearl River CDP	NY	58,467	1810	7.5011	10.9762	15,813
Cottonwood Heights	UT	58,455	1811	7.5016	10.976	31,223
Lebanon	MO	58,414	1812	7.5022	10.9753	10,527
Islandia	FL	58,351	1813	7.5027	10.9742	20
Dale CDP	VA	58,349	1814	7.5033	10.9742	64,830
Russellville	AR	58,267	1815	7.5038	10.9728	23,656
Silver Peak CDP	NV	58,219	1816	7.5044	10.972	0
Wilmette village	IL	58,204	1817	7.5049	10.9717	26,949
Marion	IN	58,192	1818	7.5055	10.9715	22,691
Brighton	CO	58,173	1819	7.506	10.9712	31,716
Stickney village	IL	58,169	1820	7.5066	10.9711	7,059
Laurel	MS	58,128	1821	7.5071	10.9704	15,666
Coolidge	AZ	58,071	1822	7.5077	10.9694	12,194
Pleasant Hill	CA	58,069	1823	7.5082	10.9694	33,355
Mountain Gate CDP	CA	58,030	1824	7.5088	10.9687	129
Beachwood	OH	58,014	1825	7.5093	10.9684	11,987
Lake Station	IN	57,937	1826	7.5099	10.9671	12,632
Sherwood	AR	57,908	1827	7.5104	10.9666	30,271
Northglenn	CO	57,853	1828	7.511	10.9657	34,717
Fair Oaks CDP	VA	57,833	1829	7.5115	10.9653	28,821
Plainfield	NJ	57,800	1830	7.5121	10.9647	49,653
Conyers	GA	57,785	1831	7.5126	10.9645	12,788
Darien CDP	CT	57,782	1832	7.5132	10.9644	21,088
Blue Island	IL	57,762	1833	7.5137	10.9641	22,744
York	PA	57,761	1834	7.5143	10.9641	41,152
Banning	CA	57,711	1835	7.5148	10.9632	25,317
Sartell	MN	57,689	1836	7.5153	10.9628	11,259
Bullhead	AZ	57,679	1837	7.5159	10.9627	37,306
Rosemont village	IL	57,673	1838	7.5164	10.9625	2,682
Mount Vernon	WA	57,669	1839	7.517	10.9625	27,473
Arden Hills	MN	57,645	1840	7.5175	10.9621	9,670
Erlanger	KY	57,629	1841	7.5181	10.9618	18,770
Lincolnshire village	IL	57,575	1842	7.5186	10.9609	6,185
Ken Caryl CDP	CO	57,562	1843	7.5191	10.9606	32,427
New Bern	NC	57,486	1844	7.5197	10.9593	24,545
Marshall	TX	57,479	1845	7.5202	10.9592	17,681
Milton	GA	57,451	1846	7.5208	10.9587	35,380
Annapolis	MD	57,364	1847	7.5213	10.9572	36,492
Holladay	UT	57,339	1848	7.5219	10.9567	26,370
Atwater	CA	57,306	1849	7.5224	10.9562	22,452
Darien	IL	57,264	1850	7.5229	10.9554	21,328
Oro Valley town	AZ	57,244	1851	7.5235	10.9551	35,404
Troy	AL	57,166	1852	7.524	10.9537	12,358
Silver Grove	KY	57,105	1853	7.5246	10.9527	985
Lincoln Park	MI	57,065	1854	7.5251	10.952	38,306
Miamisburg	OH	57,036	1855	7.5256	10.9514	22,009
Richmond Heights	MO	57,035	1856	7.5262	10.9514	9,108
Frankfort	KY	57,012	1857	7.5267	10.951	21,053
East Syracuse village	NY	56,996	1858	7.5273	10.9507	3,071
Franklin	OH	56,994	1859	7.5278	10.9507	11,160
Arlington CDP	MA	56,984	1860	7.5283	10.9505	43,574
Collinsville	IL	56,922	1861	7.5289	10.9494	23,570
East Meadow CDP	NY	56,916	1862	7.5294	10.9493	38,046
Brunswick	OH	56,915	1863	7.5299	10.9493	30,875
Westfield town	IN	56,878	1864	7.5305	10.9487	25,296
Union	GA	56,849	1865	7.531	10.9482	23,774
Virginia	MN	56,819	1866	7.5316	10.9476	8,631
Vadnais Heights	MN	56,796	1867	7.5321	10.9472	12,920
Owasso	OK	56,736	1868	7.5326	10.9462	23,510
Edmonds	WA	56,733	1869	7.5332	10.9461	39,638
Vero Beach	FL	56,731	1870	7.5337	10.9461	15,676
Caledonia village	WI	56,712	1871	7.5342	10.9457	24,826
New Hope	MN	56,703	1872	7.5348	10.9456	20,750
Concord CDP	MO	56,570	1873	7.5353	10.9432	16,353
Florin CDP	CA	56,553	1874	7.5358	10.9429	46,857
Austin	MN	56,549	1875	7.5364	10.9429	19,397
Ensley CDP	FL	56,538	1876	7.5369	10.9427	19,641
Calexico	CA	56,501	1877	7.5374	10.942	25,860
Streamwood village	IL	56,431	1878	7.538	10.9408	38,983
Broadview village	IL	56,414	1879	7.5385	10.9405	7,225
Navarre CDP	FL	56,379	1880	7.539	10.9399	25,645
Stony Brook University CDP	NY	56,362	1881	7.5396	10.9395	8,634
Signal Hill	CA	56,342	1882	7.5401	10.9392	12,560
Plum borough	PA	56,221	1883	7.5406	10.937	27,371
Mint Hill town	NC	56,200	1884	7.5412	10.9367	20,819
Marshfield	WI	56,180	1885	7.5417	10.9363	17,141
Nazareth borough	PA	56,155	1886	7.5422	10.9359	5,411
Roy	UT	56,083	1887	7.5427	10.9346	34,299
White Bear Lake	MN	56,081	1888	7.5433	10.9346	22,029
Lexington	NC	56,081	1889	7.5438	10.9345	17,110
Bloomingdale village	IL	56,066	1890	7.5443	10.9343	23,754
Goodlettsville	TN	56,054	1891	7.5449	10.9341	15,497
Mableton CDP	GA	55,969	1892	7.5454	10.9325	37,706
Saco	ME	55,900	1893	7.5459	10.9313	16,569
Estero CDP	FL	55,891	1894	7.5464	10.9312	20,727
State College borough	PA	55,806	1895	7.547	10.9296	39,981
New Lenox village	IL	55,804	1896	7.5475	10.9296	21,028
Sunnyvale town	TX	55,697	1897	7.548	10.9277	6,897
Tallmadge	OH	55,684	1898	7.5486	10.9275	17,641
Beaumont	CA	55,648	1899	7.5491	10.9268	33,396
Barrington Hills village	IL	55,614	1900	7.5496	10.9262	10,675
Placentia	CA	55,545	1901	7.5501	10.925	49,375
Roxboro	NC	55,498	1902	7.5507	10.9241	4,715
Vashon CDP	WA	55,455	1903	7.5512	10.9233	10,624
Orange CDP	CT	55,455	1904	7.5517	10.9233	14,394
Anderson	SC	55,419	1905	7.5522	10.9227	22,507
Goodhue	MN	55,391	1906	7.5528	10.9222	37
Martinez CDP	GA	55,389	1907	7.5533	10.9221	35,040
Parker town	CO	55,381	1908	7.5538	10.922	40,949
North Kansas	MO	55,193	1909	7.5543	10.9186	4,394
Tolleson	AZ	55,167	1910	7.5549	10.9181	7,117
Apache Junction	AZ	55,053	1911	7.5554	10.916	39,409
North Tonawanda	NY	55,030	1912	7.5559	10.9156	31,394
Leavenworth	KS	55,015	1913	7.5564	10.9154	32,716
Alton	IL	54,985	1914	7.557	10.9148	26,814
Summit	NJ	54,915	1915	7.5575	10.9135	21,244
Andover	MN	54,914	1916	7.558	10.9135	30,449
Wright-Patterson AFB CDP	OH	54,890	1917	7.5585	10.9131	2,295
Marion	IL	54,839	1918	7.559	10.9122	13,719
Oswego	NY	54,805	1919	7.5596	10.9115	18,011
Rubidoux CDP	CA	54,744	1920	7.5601	10.9104	34,205
Lebanon	IN	54,717	1921	7.5606	10.9099	11,834
Ragland town	AL	54,711	1922	7.5611	10.9098	710
Golden Glades CDP	FL	54,658	1923	7.5616	10.9089	32,377
Brooklyn	OH	54,658	1924	7.5622	10.9088	11,309
Rock Springs	WY	54,637	1925	7.5627	10.9085	16,218
Auburn	NY	54,574	1926	7.5632	10.9073	27,222
El Dorado Hills CDP	CA	54,474	1927	7.5637	10.9055	39,394
Odenton CDP	MD	54,402	1928	7.5642	10.9042	34,518
Marshall	MO	54,383	1929	7.5648	10.9038	10,938
Sun CDP	AZ	54,330	1930	7.5653	10.9028	38,912
Winter Garden	FL	54,303	1931	7.5658	10.9023	25,270
Chelsea	MA	54,295	1932	7.5663	10.9022	34,908
North Pearsall CDP	TX	54,280	1933	7.5668	10.9019	23
Aspen Hill CDP	MD	54,219	1934	7.5673	10.9008	48,556
Birmingham	MI	54,167	1935	7.5679	10.8998	19,252
Mundelein village	IL	54,110	1936	7.5684	10.8988	27,722
Brandon	MS	54,080	1937	7.5689	10.8982	19,169
East Milton CDP	FL	54,064	1938	7.5694	10.8979	7,235
Seven Oaks CDP	SC	54,036	1939	7.5699	10.8974	14,231
Wixom	MI	54,031	1940	7.5704	10.8973	13,717
Wakefield CDP	MA	54,015	1941	7.571	10.897	24,978
Union	NJ	53,972	1942	7.5715	10.8962	61,998
Lithia Springs CDP	GA	53,942	1943	7.572	10.8957	14,601
Big Spring	TX	53,911	1944	7.5725	10.8951	21,168
Richmond	KY	53,883	1945	7.573	10.8946	27,284
Los Banos	CA	53,869	1946	7.5735	10.8943	26,954
Locust Grove	GA	53,853	1947	7.574	10.894	4,178
Russell	KS	53,663	1948	7.5746	10.8905	2,312
Chowchilla	CA	53,647	1949	7.5751	10.8902	8,153
Zion	IL	53,603	1950	7.5756	10.8894	21,058
Hempstead village	NY	53,538	1951	7.5761	10.8881	54,320
Ashland	OH	53,521	1952	7.5766	10.8878	15,909
Salisbury	MD	53,490	1953	7.5771	10.8872	27,246
Covina	CA	53,460	1954	7.5776	10.8867	51,289
Tyrone borough	PA	53,450	1955	7.5781	10.8865	5,109
Lone Tree	CO	53,356	1956	7.5787	10.8847	12,056
Bellevue	NE	53,336	1957	7.5792	10.8844	40,019
Springboro	OH	53,332	1958	7.5797	10.8843	13,565
Fitchburg	WI	53,318	1959	7.5802	10.884	25,203
Asheboro	NC	53,295	1960	7.5807	10.8836	18,386
Berea	KY	53,286	1961	7.5812	10.8834	10,626
Dade	FL	53,210	1962	7.5817	10.882	6,870
Johnstown	PA	53,184	1963	7.5822	10.8815	19,985
Stafford	TX	53,173	1964	7.5827	10.8813	17,013
Winchester	VA	53,159	1965	7.5832	10.881	25,121
Claymont CDP	DE	53,044	1966	7.5838	10.8789	6,389
Gillette	WY	53,041	1967	7.5843	10.8788	16,841
Ocoee	FL	52,980	1968	7.5848	10.8777	29,261
Bowling Green	OH	52,936	1969	7.5853	10.8768	24,299
Austell	GA	52,901	1970	7.5858	10.8762	5,926
Medina	OH	52,900	1971	7.5863	10.8762	21,718
Lake Magdalene CDP	FL	52,879	1972	7.5868	10.8758	28,612
Southgate	MI	52,872	1973	7.5873	10.8756	30,175
Worthington	OH	52,809	1974	7.5878	10.8744	14,794
Salem	IL	52,774	1975	7.5883	10.8738	5,882
Central	LA	52,741	1976	7.5888	10.8732	27,393
Rancho Mirage	CA	52,726	1977	7.5893	10.8729	16,467
Highland	CA	52,661	1978	7.5898	10.8716	46,788
Waterville	ME	52,655	1979	7.5903	10.8715	15,681
Hoboken	NJ	52,618	1980	7.5909	10.8708	49,439
Chantilly CDP	VA	52,523	1981	7.5914	10.869	24,795
Kernersville town	NC	52,445	1982	7.5919	10.8675	18,518
Clarksville town	IN	52,427	1983	7.5924	10.8672	19,757
North Miami Beach	FL	52,368	1984	7.5929	10.8661	37,326
Manhattan Beach	CA	52,356	1985	7.5934	10.8658	33,647
East Lake CDP	FL	52,327	1986	7.5939	10.8653	31,590
Twinsburg	OH	52,313	1987	7.5944	10.865	19,413
Northport	AL	52,269	1988	7.5949	10.8642	15,434
Forest Park	OH	52,206	1989	7.5954	10.863	17,654
Ramsey	MN	52,206	1990	7.5959	10.8629	23,536
Park Hills	MO	52,175	1991	7.5964	10.8624	8,077
Goose Creek	SC	52,158	1992	7.5969	10.862	35,889
Forest Lake	MN	52,142	1993	7.5974	10.8617	16,585
Linthicum CDP	MD	52,134	1994	7.5979	10.8616	10,526
Bell	CA	52,102	1995	7.5984	10.861	35,044
Oakton CDP	VA	52,095	1996	7.5989	10.8608	33,217
Yukon	OK	52,038	1997	7.5994	10.8597	23,696
Bensenville village	IL	52,032	1998	7.5999	10.8596	13,925
Liberal	KS	51,969	1999	7.6004	10.8584	16,525
[truncated: 26,706 more rows]
